# Supplementary material for: Crystal structure of morpholin-4-ium cinnamate
Source: Acta Crystallogr E Crystallogr Commun. 2015 Oct 17;71(Pt 11):o850–1. doi: 10.1107/S2056989015019179 (PMC4645001; doi:10.1107/S2056989015019179)
Supplement: Supplementary file 1 [file e-71-0o850-sup1.cif]

##############################################################################
#                                                                            #
# This CIF contains the data in a paper accepted for publication in          #
# Acta Crystallographica Section E. It conforms to the requirements of       #
# Notes for Authors for Acta Crystallographica Section E, and has been       #
# peer reviewed under the auspices of the IUCr Commission on Journals.       #
#                                                                            #
# Full details of the Crystallographic Information File format               #
# are given in the paper "The Crystallographic Information File (CIF):       #
# a New Standard Archive File for Crystallography" by S. R. Hall, F. H.      #
# Allen and I. D. Brown [Acta Cryst. (1991), A47, 655-685].                  #
#                                                                            #
# The current version of the core CIF dictionary is obtainable from          #
# ftp://ftp.iucr.org/pub/cif_core.dic.                                       #
#                                                                            #
# Software is freely available for graphical display of the structure(s)     #
# in this CIF. For information consult the CIF software page                 #
# http://www.iucr.org/resources/cif/software.                                #
#                                                                            #
# This file may be used for bona fide research purposes within the           #
# scientific community so long as proper attribution is given to the journal # 
# article from which it was obtained.                                        #
#                                                                            #
##############################################################################
data_global
_audit_creation_method     ' SHELXL97 (Sheldrick, 2008)'
_journal_date_recd_electronic     2015-10-10
_journal_date_accepted     2015-10-11
_journal_name_full     'Acta Crystallographica, Section E'
_journal_year     2015
_journal_volume     71
_journal_issue     11
_journal_page_first     o850
_journal_page_last     o851
_journal_paper_category     HO
_journal_paper_doi     10.1107/S2056989015019179
_journal_coeditor_code     TK5397
_publ_contact_author_name     'Dr Graham Smith'
_publ_contact_author_address
;
Science and Engineering Faculty
Queensland University of Technology
GPO Box 2434, Brisbane, Queensland 4001,
Australia
;
_publ_contact_author_email     ' g.smith@qut.edu.au '
_publ_contact_author_fax     ' 61 7 3138 1804 '
_publ_contact_author_phone     ' 61 7 3300 2667 '
_publ_section_title
;
Crystal structure of morpholin-4-ium cinnamate
;
loop_
    _publ_author_name
    _publ_author_address
    'Graham Smith'
;
Science and Engineering Faculty
Queensland University of Technology
GPO Box 2434, Brisbane, Queensland 4001,
Australia
;
data_I
_database_code_depnum_ccdc_archive 'CCDC 1430629'
_audit_creation_method     SHELXL-97
_chemical_name_systematic
;
Morpholin-4-ium 3-phenylprop-2-enoate
;
_chemical_name_common
;
Morpholin-4-ium cinnamate
;
_chemical_formula_moiety     'C4 H10 N O +, C9 H7 O2 -'
_chemical_formula_sum     'C13 H17 N O3'
_chemical_formula_iupac     'C4 H10 N O +, C9 H7 O2 -'
_chemical_formula_weight     235.27
_chemical_melting_point     ?
_symmetry_cell_setting     triclinic
_symmetry_space_group_name_H-M     'P -1'
_symmetry_space_group_name_Hall     '-P 1'
loop_
    _symmetry_equiv_pos_as_xyz
    'x, y, z'
    '-x, -y, -z'
_cell_length_a     5.7365(7)
_cell_length_b     9.7526(10)
_cell_length_c     11.7760(11)
_cell_angle_alpha     103.270(8)
_cell_angle_beta     93.468(9)
_cell_angle_gamma     105.493(10)
_cell_volume     612.69(12)
_cell_formula_units_Z     2
_cell_measurement_reflns_used     1133
_cell_measurement_theta_min     3.59
_cell_measurement_theta_max     28.36
_cell_measurement_temperature     200(2)
_exptl_crystal_description     'plate'
_exptl_crystal_colour     'colourless'
_exptl_crystal_size_max     0.52
_exptl_crystal_size_mid     0.24
_exptl_crystal_size_min     0.05
_exptl_crystal_density_diffrn     1.281
_exptl_crystal_density_meas     ?
_exptl_crystal_density_method     'not measured'
_exptl_crystal_F_000     252
_exptl_absorpt_coefficient_mu     0.091
_exptl_absorpt_correction_type     multi-scan
_exptl_absorpt_process_details
;
(CrysAlis PRO; Agilent, 2014)
;
_exptl_absorpt_correction_T_min     0.965
_exptl_absorpt_correction_T_max     0.990
_exptl_special_details     ?
_diffrn_ambient_temperature     200(2)
_diffrn_radiation_type     MoK\a
_diffrn_radiation_wavelength     0.71073
_diffrn_radiation_source     'Enhance (Mo) X-ray source'
_diffrn_radiation_monochromator     graphite
_diffrn_measurement_device_type     'Oxford Diffraction Gemini-S CCD-detector'
_diffrn_measurement_method     '\w scans'
_diffrn_detector_area_resol_mean     16.077
_diffrn_reflns_number     4253
_diffrn_reflns_av_R_equivalents     0.0228
_diffrn_reflns_av_sigmaI/netI     0.0438
_diffrn_reflns_theta_min     3.21
_diffrn_reflns_theta_max     26.00
_diffrn_reflns_theta_full     26.00
_diffrn_measured_fraction_theta_max     0.997
_diffrn_measured_fraction_theta_full     0.997
_diffrn_reflns_limit_h_min     -6
_diffrn_reflns_limit_h_max     7
_diffrn_reflns_limit_k_min     -12
_diffrn_reflns_limit_k_max     12
_diffrn_reflns_limit_l_min     -14
_diffrn_reflns_limit_l_max     14
_diffrn_standards_number     0
_diffrn_standards_interval_count     .
_diffrn_standards_interval_time     .
_diffrn_standards_decay_%     ?
_refine_special_details
;
 Refinement of F^2^ against ALL reflections.  The weighted R-factor wR and
 goodness of fit S are based on F^2^, conventional R-factors R are based
 on F, with F set to zero for negative F^2^. The threshold expression of
 F^2^ > 2sigma(F^2^) is used only for calculating R-factors(gt) etc. and is
 not relevant to the choice of reflections for refinement.  R-factors based
 on F^2^ are statistically about twice as large as those based on F, and R-
 factors based on ALL data will be even larger.
;
_reflns_number_total     2393
_reflns_number_gt     1860
_reflns_threshold_expression     'I>2\s(I)'
_refine_ls_structure_factor_coef     Fsqd
_refine_ls_matrix_type     full
_refine_ls_R_factor_all     0.0634
_refine_ls_R_factor_gt     0.0431
_refine_ls_wR_factor_gt     0.0908
_refine_ls_wR_factor_ref     0.1002
_refine_ls_goodness_of_fit_ref     1.014
_refine_ls_restrained_S_all     1.014
_refine_ls_number_reflns     2393
_refine_ls_number_parameters     160
_refine_ls_number_restraints     2
_refine_ls_hydrogen_treatment     mixed
_refine_ls_weighting_scheme     calc
_refine_ls_weighting_details
         'calc w=1/[\s^2^(Fo^2^)+(0.0429P)^2^+0.0676P] where P=(Fo^2^+2Fc^2^)/3'
_atom_sites_solution_hydrogens     geom
_atom_sites_solution_primary     direct
_atom_sites_solution_secondary     difmap
_refine_ls_shift/su_max     0.000
_refine_ls_shift/su_mean     0.000
_refine_diff_density_max     0.154
_refine_diff_density_min     -0.152
_refine_ls_extinction_method     none
_refine_ls_extinction_coef     ?
loop_
    _atom_type_symbol
    _atom_type_description
    _atom_type_scat_dispersion_real
    _atom_type_scat_dispersion_imag
    _atom_type_scat_source
    'C' 'C' 0.0033 0.0016
                         'International Tables Vol C Tables 4.2.6.8 and 6.1.1.4'
    'H' 'H' 0.0000 0.0000
                         'International Tables Vol C Tables 4.2.6.8 and 6.1.1.4'
    'N' 'N' 0.0061 0.0033
                         'International Tables Vol C Tables 4.2.6.8 and 6.1.1.4'
    'O' 'O' 0.0106 0.0060
                         'International Tables Vol C Tables 4.2.6.8 and 6.1.1.4'
_computing_data_collection
;
CrysAlis PRO (Agilent, 2014)
;
_computing_cell_refinement
;
CrysAlis PRO (Agilent, 2014)
;
_computing_data_reduction
;
CrysAlis PRO (Agilent, 2014)
;
_computing_structure_solution
;
SIR92 (Altomare <i>et al.</i>, 1993)
;
_computing_structure_refinement
;
SHELXL97 (Sheldrick, 2008) within WinGX (Farrugia, 2012)
;
_computing_molecular_graphics
;
PLATON (Spek, 2009)
;
_computing_publication_material
;
PLATON (Spek, 2009)
;
loop_
    _atom_site_type_symbol
    _atom_site_label
    _atom_site_fract_x
    _atom_site_fract_y
    _atom_site_fract_z
    _atom_site_U_iso_or_equiv
    _atom_site_thermal_displace_type
    _atom_site_calc_flag
    _atom_site_refinement_flags
    _atom_site_occupancy
    _atom_site_disorder_assembly
    _atom_site_disorder_group
    O O13A 0.72059(18) 0.32720(13) 0.51574(9) 0.0370(4) Uani d . 1.000 . .
    O O14A 0.50422(18) 0.43517(12) 0.63746(10) 0.0323(4) Uani d . 1.000 . .
    C C1A 0.0669(3) 0.04440(16) 0.29775(13) 0.0256(5) Uani d . 1.000 . .
    C C2A -0.1554(3) 0.00183(17) 0.34093(15) 0.0299(5) Uani d . 1.000 . .
    C C3A -0.3583(3) -0.09424(18) 0.26731(16) 0.0365(6) Uani d . 1.000 . .
    C C4A -0.3450(3) -0.14842(18) 0.14947(16) 0.0388(6) Uani d . 1.000 . .
    C C5A -0.1258(3) -0.10770(18) 0.10580(15) 0.0384(6) Uani d . 1.000 . .
    C C6A 0.0789(3) -0.01381(17) 0.17959(14) 0.0321(5) Uani d . 1.000 . .
    C C11A 0.2852(3) 0.14762(17) 0.37395(14) 0.0262(5) Uani d . 1.000 . .
    C C12A 0.2907(3) 0.24300(17) 0.47379(14) 0.0276(5) Uani d . 1.000 . .
    C C13A 0.5213(3) 0.34254(17) 0.54714(13) 0.0258(5) Uani d . 1.000 . .
    O O4B 1.2058(2) 0.63511(13) 0.93100(10) 0.0398(4) Uani d . 1.000 . .
    N N1B 1.0764(2) 0.48489(14) 0.68969(11) 0.0253(4) Uani d D 1.000 . .
    C C2B 1.0246(3) 0.40701(18) 0.78354(14) 0.0310(5) Uani d . 1.000 . .
    C C3B 1.2089(3) 0.48633(18) 0.89057(14) 0.0354(6) Uani d . 1.000 . .
    C C5B 1.2676(3) 0.71057(18) 0.84191(15) 0.0355(6) Uani d . 1.000 . .
    C C6B 1.0875(3) 0.64183(17) 0.73241(14) 0.0298(5) Uani d . 1.000 . .
    H H2A -0.16720 0.03930 0.42160 0.0360 Uiso c R 1.000 . .
    H H3A -0.50810 -0.12330 0.29790 0.0440 Uiso c R 1.000 . .
    H H4A -0.48570 -0.21320 0.09880 0.0470 Uiso c R 1.000 . .
    H H5A -0.11570 -0.14440 0.02480 0.0460 Uiso c R 1.000 . .
    H H6A 0.22990 0.01130 0.14920 0.0390 Uiso c R 1.000 . .
    H H11A 0.43820 0.14510 0.34830 0.0310 Uiso c R 1.000 . .
    H H12A 0.14000 0.24890 0.50070 0.0330 Uiso c R 1.000 . .
    H H11B 1.227(3) 0.4752(17) 0.6663(13) 0.0300 Uiso d D 1.000 . .
    H H12B 0.951(3) 0.4376(17) 0.6261(12) 0.0300 Uiso d D 1.000 . .
    H H21B 1.03230 0.30470 0.75550 0.0370 Uiso c R 1.000 . .
    H H22B 0.85830 0.40330 0.80370 0.0370 Uiso c R 1.000 . .
    H H31B 1.17210 0.43540 0.95390 0.0420 Uiso c R 1.000 . .
    H H32B 1.37370 0.48430 0.87120 0.0420 Uiso c R 1.000 . .
    H H51B 1.43250 0.70830 0.82290 0.0430 Uiso c R 1.000 . .
    H H52B 1.27130 0.81480 0.87160 0.0430 Uiso c R 1.000 . .
    H H61B 0.92430 0.65020 0.74950 0.0360 Uiso c R 1.000 . .
    H H62B 1.13770 0.69400 0.67100 0.0360 Uiso c R 1.000 . .
loop_
    _atom_site_aniso_label
    _atom_site_aniso_U_11
    _atom_site_aniso_U_22
    _atom_site_aniso_U_33
    _atom_site_aniso_U_12
    _atom_site_aniso_U_13
    _atom_site_aniso_U_23
    O13A 0.0181(6) 0.0508(8) 0.0320(7) 0.0093(5) -0.0013(5) -0.0075(6)
    O14A 0.0217(6) 0.0368(7) 0.0304(6) 0.0073(5) -0.0001(5) -0.0048(5)
    C1A 0.0255(8) 0.0211(8) 0.0289(9) 0.0061(7) -0.0022(7) 0.0063(7)
    C2A 0.0265(8) 0.0251(9) 0.0334(9) 0.0043(7) -0.0008(7) 0.0035(7)
    C3A 0.0259(9) 0.0273(9) 0.0516(12) 0.0036(7) -0.0029(8) 0.0075(8)
    C4A 0.0375(10) 0.0242(9) 0.0453(11) 0.0036(8) -0.0174(8) 0.0026(8)
    C5A 0.0522(11) 0.0299(10) 0.0279(9) 0.0099(9) -0.0062(8) 0.0026(8)
    C6A 0.0349(9) 0.0279(9) 0.0312(9) 0.0069(8) 0.0013(7) 0.0065(7)
    C11A 0.0213(8) 0.0277(9) 0.0294(9) 0.0065(7) 0.0021(6) 0.0080(7)
    C12A 0.0191(8) 0.0311(9) 0.0303(9) 0.0072(7) 0.0019(6) 0.0039(7)
    C13A 0.0213(8) 0.0295(9) 0.0261(9) 0.0076(7) 0.0007(6) 0.0064(7)
    O4B 0.0518(8) 0.0356(7) 0.0241(6) 0.0068(6) -0.0002(5) 0.0001(5)
    N1B 0.0185(6) 0.0305(8) 0.0222(7) 0.0066(6) -0.0013(5) -0.0007(6)
    C2B 0.0287(8) 0.0269(9) 0.0361(10) 0.0057(7) 0.0024(7) 0.0085(8)
    C3B 0.0402(10) 0.0363(10) 0.0286(9) 0.0101(8) -0.0011(7) 0.0088(8)
    C5B 0.0380(10) 0.0257(9) 0.0351(10) 0.0009(8) 0.0011(8) 0.0032(8)
    C6B 0.0296(9) 0.0280(9) 0.0321(9) 0.0082(7) 0.0045(7) 0.0085(7)
_geom_special_details
;
 Bond distances, angles etc. have been calculated using the
 rounded fractional coordinates. All su's are estimated
 from the variances of the (full) variance-covariance matrix.
 The cell esds are taken into account in the estimation of
 distances, angles and torsion angles
;
loop_
    _geom_bond_atom_site_label_1
    _geom_bond_atom_site_label_2
    _geom_bond_site_symmetry_1
    _geom_bond_site_symmetry_2
    _geom_bond_distance
    _geom_bond_publ_flag
    O13A C13A . . 1.258(2) no
    O14A C13A . . 1.2553(19) no
    O4B C3B . . 1.425(2) no
    O4B C5B . . 1.424(2) no
    N1B C2B . . 1.480(2) no
    N1B C6B . . 1.480(2) no
    N1B H11B . . 0.944(18) no
    N1B H12B . . 0.943(15) no
    C1A C6A . . 1.390(2) no
    C1A C2A . . 1.396(2) no
    C1A C11A . . 1.471(2) no
    C2A C3A . . 1.381(2) no
    C3A C4A . . 1.382(3) no
    C4A C5A . . 1.382(3) no
    C5A C6A . . 1.382(2) no
    C11A C12A . . 1.314(2) no
    C12A C13A . . 1.493(2) no
    C2A H2A . . 0.9500 no
    C3A H3A . . 0.9500 no
    C4A H4A . . 0.9500 no
    C5A H5A . . 0.9500 no
    C6A H6A . . 0.9500 no
    C11A H11A . . 0.9500 no
    C12A H12A . . 0.9500 no
    C2B C3B . . 1.503(2) no
    C5B C6B . . 1.501(2) no
    C2B H21B . . 0.9900 no
    C2B H22B . . 0.9900 no
    C3B H31B . . 0.9900 no
    C3B H32B . . 0.9900 no
    C5B H51B . . 0.9900 no
    C5B H52B . . 0.9900 no
    C6B H61B . . 0.9900 no
    C6B H62B . . 0.9900 no
loop_
    _geom_angle_atom_site_label_1
    _geom_angle_atom_site_label_2
    _geom_angle_atom_site_label_3
    _geom_angle_site_symmetry_1
    _geom_angle_site_symmetry_2
    _geom_angle_site_symmetry_3
    _geom_angle
    _geom_angle_publ_flag
    C3B O4B C5B . . . 109.75(12) no
    C2B N1B C6B . . . 111.05(12) no
    C6B N1B H11B . . . 110.9(10) no
    C2B N1B H12B . . . 107.7(10) no
    H11B N1B H12B . . . 109.8(14) no
    C2B N1B H11B . . . 107.0(10) no
    C6B N1B H12B . . . 110.3(10) no
    C2A C1A C11A . . . 121.67(14) no
    C6A C1A C11A . . . 120.00(15) no
    C2A C1A C6A . . . 118.33(15) no
    C1A C2A C3A . . . 120.55(16) no
    C2A C3A C4A . . . 120.46(17) no
    C3A C4A C5A . . . 119.55(16) no
    C4A C5A C6A . . . 120.21(16) no
    C1A C6A C5A . . . 120.88(16) no
    C1A C11A C12A . . . 126.79(16) no
    C11A C12A C13A . . . 123.45(16) no
    O13A C13A O14A . . . 123.98(15) no
    O13A C13A C12A . . . 118.14(14) no
    O14A C13A C12A . . . 117.87(15) no
    C1A C2A H2A . . . 120.00 no
    C3A C2A H2A . . . 120.00 no
    C4A C3A H3A . . . 120.00 no
    C2A C3A H3A . . . 120.00 no
    C3A C4A H4A . . . 120.00 no
    C5A C4A H4A . . . 120.00 no
    C6A C5A H5A . . . 120.00 no
    C4A C5A H5A . . . 120.00 no
    C5A C6A H6A . . . 120.00 no
    C1A C6A H6A . . . 120.00 no
    C12A C11A H11A . . . 117.00 no
    C1A C11A H11A . . . 117.00 no
    C11A C12A H12A . . . 118.00 no
    C13A C12A H12A . . . 118.00 no
    N1B C2B C3B . . . 109.50(14) no
    O4B C3B C2B . . . 110.91(14) no
    O4B C5B C6B . . . 111.36(14) no
    N1B C6B C5B . . . 109.46(14) no
    N1B C2B H21B . . . 110.00 no
    N1B C2B H22B . . . 110.00 no
    C3B C2B H21B . . . 110.00 no
    C3B C2B H22B . . . 110.00 no
    H21B C2B H22B . . . 108.00 no
    O4B C3B H31B . . . 109.00 no
    O4B C3B H32B . . . 109.00 no
    C2B C3B H31B . . . 109.00 no
    C2B C3B H32B . . . 109.00 no
    H31B C3B H32B . . . 108.00 no
    O4B C5B H51B . . . 109.00 no
    O4B C5B H52B . . . 109.00 no
    C6B C5B H51B . . . 109.00 no
    C6B C5B H52B . . . 109.00 no
    H51B C5B H52B . . . 108.00 no
    N1B C6B H61B . . . 110.00 no
    N1B C6B H62B . . . 110.00 no
    C5B C6B H61B . . . 110.00 no
    C5B C6B H62B . . . 110.00 no
    H61B C6B H62B . . . 108.00 no
loop_
    _geom_torsion_atom_site_label_1
    _geom_torsion_atom_site_label_2
    _geom_torsion_atom_site_label_3
    _geom_torsion_atom_site_label_4
    _geom_torsion_site_symmetry_1
    _geom_torsion_site_symmetry_2
    _geom_torsion_site_symmetry_3
    _geom_torsion_site_symmetry_4
    _geom_torsion
    _geom_torsion_publ_flag
    C3B O4B C5B C6B . . . . 61.19(17) no
    C5B O4B C3B C2B . . . . -61.29(17) no
    C2B N1B C6B C5B . . . . 54.09(17) no
    C6B N1B C2B C3B . . . . -54.46(17) no
    C2A C1A C6A C5A . . . . 2.1(2) no
    C6A C1A C11A C12A . . . . 158.54(17) no
    C11A C1A C6A C5A . . . . -178.16(16) no
    C2A C1A C11A C12A . . . . -21.7(3) no
    C6A C1A C2A C3A . . . . -0.8(2) no
    C11A C1A C2A C3A . . . . 179.41(16) no
    C1A C2A C3A C4A . . . . -0.7(3) no
    C2A C3A C4A C5A . . . . 1.0(3) no
    C3A C4A C5A C6A . . . . 0.2(3) no
    C4A C5A C6A C1A . . . . -1.8(3) no
    C1A C11A C12A C13A . . . . 178.94(15) no
    C11A C12A C13A O13A . . . . -5.0(2) no
    C11A C12A C13A O14A . . . . 175.97(16) no
    N1B C2B C3B O4B . . . . 57.95(17) no
    O4B C5B C6B N1B . . . . -57.43(18) no
loop_
    _geom_hbond_atom_site_label_D
    _geom_hbond_atom_site_label_H
    _geom_hbond_atom_site_label_A
    _geom_hbond_site_symmetry_A
    _geom_hbond_distance_DH
    _geom_hbond_distance_HA
    _geom_hbond_distance_DA
    _geom_hbond_angle_DHA
    _geom_hbond_publ_flag
    N1B H11B O14A 1_655 0.944(18) 1.770(18) 2.7052(17) 170.2(15) yes
    N1B H12B O13A . 0.943(15) 1.728(16) 2.6643(17) 171.5(15) yes
    N1B H12B O14A . 0.943(15) 2.569(18) 3.1868(17) 123.4(12) yes
    C4A H4A O4B 1_344 0.95 2.46 3.393(2) 167 yes
    C11A H11A O13A . 0.95 2.48 2.812(2) 101 no
    C6B H62B O13A 2_766 0.99 2.37 3.234(2) 145 yes
_iucr_refine_instructions_details
;
TITL gs15gs17 MORPHCINN
CELL   0.71073  5.7365  9.7526 11.7760  103.270   93.468  105.493
ZERR   2        0.0007  0.0010  0.0011    0.008    0.009    0.010
LATT   1
SFAC  C    H    N    O
UNIT  26   34   2    6
MERG   2
OMIT  -4  52
FMAP   2
PLAN   10
BOND   $H
DFIX  0.92  0.02  N1B  H11B N1B  H12B
ACTA
L.S.  10
TEMP   -73.00
WGHT    0.042900    0.067600
FVAR      10.40223
O14A  4    0.504222    0.435170    0.637458    11.00000    0.02175    0.03678 =
         0.03044   -0.00482   -0.00013    0.00731
O13A  4    0.720593    0.327200    0.515735    11.00000    0.01811    0.05079 =
         0.03203   -0.00748   -0.00132    0.00932
O4B   4    1.205752    0.635108    0.931000    11.00000    0.05180    0.03565 =
         0.02407    0.00014   -0.00017    0.00684
N1B   3    1.076368    0.484889    0.689689    11.00000    0.01845    0.03049 =
         0.02217   -0.00066   -0.00130    0.00657
H11B  2    1.226874    0.475176    0.666332    11.00000   -1.20000
H12B  2    0.950970    0.437590    0.626105    11.00000   -1.20000
C12A  1    0.290692    0.242996    0.473794    11.00000    0.01908    0.03108 =
         0.03032    0.00390    0.00193    0.00716
AFIX  43
H12A  2    0.140026    0.248938    0.500735    11.00000   -1.20000
AFIX   0
C2A   1   -0.155411    0.001832    0.340927    11.00000    0.02648    0.02508 =
         0.03339    0.00349   -0.00082    0.00428
AFIX  43
H2A   2   -0.167155    0.039273    0.421623    11.00000   -1.20000
AFIX   0
C1A   1    0.066867    0.044402    0.297749    11.00000    0.02548    0.02108 =
         0.02888    0.00628   -0.00217    0.00606
C11A  1    0.285178    0.147616    0.373952    11.00000    0.02128    0.02774 =
         0.02938    0.00800    0.00205    0.00652
AFIX  43
H11A  2    0.438187    0.145060    0.348312    11.00000   -1.20000
AFIX   0
C13A  1    0.521327    0.342539    0.547138    11.00000    0.02132    0.02949 =
         0.02615    0.00639    0.00074    0.00761
C2B   1    1.024569    0.407010    0.783544    11.00000    0.02869    0.02689 =
         0.03612    0.00850    0.00240    0.00566
AFIX  23
H21B  2    1.032326    0.304740    0.755503    11.00000   -1.20000
H22B  2    0.858344    0.403319    0.803735    11.00000   -1.20000
AFIX   0
C3B   1    1.208855    0.486331    0.890566    11.00000    0.04020    0.03625 =
         0.02862    0.00884   -0.00112    0.01006
AFIX  23
H31B  2    1.172055    0.435385    0.953865    11.00000   -1.20000
H32B  2    1.373653    0.484312    0.871197    11.00000   -1.20000
AFIX   0
C6B   1    1.087541    0.641828    0.732410    11.00000    0.02956    0.02798 =
         0.03207    0.00845    0.00455    0.00818
AFIX  23
H61B  2    0.924319    0.650242    0.749480    11.00000   -1.20000
H62B  2    1.137733    0.693956    0.671000    11.00000   -1.20000
AFIX   0
C5B   1    1.267594    0.710566    0.841911    11.00000    0.03796    0.02573 =
         0.03513    0.00322    0.00106    0.00091
AFIX  23
H51B  2    1.432549    0.708332    0.822948    11.00000   -1.20000
H52B  2    1.271332    0.814780    0.871633    11.00000   -1.20000
AFIX   0
C5A   1   -0.125777   -0.107695    0.105798    11.00000    0.05222    0.02991 =
         0.02795    0.00258   -0.00619    0.00987
AFIX  43
H5A   2   -0.115739   -0.144367    0.024779    11.00000   -1.20000
AFIX   0
C6A   1    0.078903   -0.013813    0.179586    11.00000    0.03487    0.02790 =
         0.03123    0.00647    0.00127    0.00686
AFIX  43
H6A   2    0.229860    0.011295    0.149184    11.00000   -1.20000
AFIX   0
C3A   1   -0.358303   -0.094236    0.267312    11.00000    0.02593    0.02733 =
         0.05163    0.00755   -0.00292    0.00363
AFIX  43
H3A   2   -0.508070   -0.123276    0.297913    11.00000   -1.20000
AFIX   0
C4A   1   -0.345028   -0.148417    0.149470    11.00000    0.03749    0.02415 =
         0.04527    0.00258   -0.01743    0.00363
AFIX  43
H4A   2   -0.485664   -0.213224    0.098810    11.00000   -1.20000
HKLF 4
REM  gs15gs17 CINNMORPH
REM R1 =  0.0431 for   1860 Fo > 4sig(Fo)  and  0.0634 for all   2393 data
REM    160 parameters refined using      2 restraints
END
WGHT      0.0410      0.0550
REM Highest difference peak  0.154,  deepest hole -0.152,  1-sigma level  0.035
Q1    1   0.6101  0.4812  0.7113  11.00000  0.05    0.15
Q2    1   0.3538  0.3917  0.6681  11.00000  0.05    0.14
Q3    1  -0.0240 -0.0059  0.3213  11.00000  0.05    0.13
Q4    1   0.4021  0.2542  0.5389  11.00000  0.05    0.13
Q5    1  -0.2685 -0.0031  0.2869  11.00000  0.05    0.13
Q6    1   0.7366  0.2195  0.4594  11.00000  0.05    0.12
Q7    1   0.7554  0.7008  0.7450  11.00000  0.05    0.12
Q8    1   0.7022  0.5412  0.6773  11.00000  0.05    0.12
Q9    1   0.1525  0.1044  0.3288  11.00000  0.05    0.12
Q10   1   0.2952 -0.0453  0.1622  11.00000  0.05    0.11
;
