# Supplementary material for: Crystal structure of morpholin-4-ium cinnamate
Source: Acta Crystallogr E Crystallogr Commun. 2015 Oct 17;71(Pt 11):o850–1. doi: 10.1107/S2056989015019179 (PMC4645001; doi:10.1107/S2056989015019179)
Supplement: Supplementary file 2 [file e-71-0o850-Isup2.hkl]

# 
# h,k,l, Fc-squared, Fo-squared, sigma(Fo-squared) and status flag 
# 
data_I
_shelx_title ' gs15gs17 CINNMORPH' 
_shelx_refln_list_code          4 
_shelx_F_calc_maximum       96.40 
_exptl_crystal_F_000       252.00 
_reflns_d_resolution_high  0.8107 
 
loop_ 
 _symmetry_equiv_pos_as_xyz 
 'x, y, z' 
 '-x, -y, -z' 
 
_cell_length_a     5.7365 
_cell_length_b     9.7526 
_cell_length_c    11.7760 
_cell_angle_alpha 103.270 
_cell_angle_beta   93.468 
_cell_angle_gamma 105.493 
 
_shelx_F_squared_multiplier     1.000 
 
loop_ 
 _refln_index_h 
 _refln_index_k 
 _refln_index_l 
 _refln_F_squared_calc 
 _refln_F_squared_meas 
 _refln_F_squared_sigma 
 _refln_observed_status 
   1   0   0      659.75      575.43      6.70 o 
   2   0   0       68.70       68.99      1.58 o 
   3   0   0       19.31       18.45      1.05 o 
   4   0   0       93.84       89.47      2.96 o 
   5   0   0      266.53      255.23      5.70 o 
   6   0   0        0.49        2.60      1.53 o 
  -6   1   0        4.85        6.15      1.72 o 
  -5   1   0       33.71       31.79      2.18 o 
  -4   1   0      135.98      126.72      5.83 o 
  -3   1   0      427.26      417.36      9.21 o 
  -2   1   0      364.03      373.36      6.62 o 
  -1   1   0       12.47       13.98      0.85 o 
   1   1   0       41.95       59.06      1.90 o 
   2   1   0        3.07        2.96      0.49 o 
   3   1   0        5.67        6.65      0.76 o 
   4   1   0      563.21      538.57     11.63 o 
   5   1   0       40.07       39.65      3.50 o 
   6   1   0        2.18        3.62      2.24 o 
  -7   2   0       82.85       80.05      6.88 o 
  -6   2   0       28.03       25.87      2.18 o 
  -5   2   0       14.77       12.25      1.89 o 
  -4   2   0        8.99        9.37      1.55 o 
  -3   2   0      304.80      314.74      6.26 o 
  -2   2   0      482.96      515.42      5.21 o 
  -1   2   0     9293.47     8703.21     91.84 o 
   0   2   0      790.87      775.10      8.67 o 
   1   2   0      494.25      509.28     10.71 o 
   2   2   0      761.19      773.48     12.50 o 
   3   2   0       82.54       76.39      3.42 o 
   4   2   0      130.60      126.89      3.28 o 
   5   2   0        3.59        2.08      1.49 o 
   6   2   0       23.83       27.99      3.13 o 
  -7   3   0        2.61        1.86      1.88 o 
  -6   3   0        3.28        2.90      2.12 o 
  -5   3   0        8.37        8.55      2.37 o 
  -4   3   0      118.47      131.97      6.62 o 
  -3   3   0        0.52        0.36      0.67 o 
  -2   3   0        5.31        6.73      0.79 o 
  -1   3   0      970.70     1000.05     17.28 o 
   0   3   0      379.66      396.68      4.01 o 
   1   3   0       20.92       24.14      1.00 o 
   2   3   0        0.25       -0.32      1.24 o 
   3   3   0      123.09      129.34      4.64 o 
   4   3   0        3.46        3.48      1.44 o 
   5   3   0        2.51        4.65      1.43 o 
   6   3   0       21.85       22.43      3.00 o 
  -7   4   0        0.07        0.30      1.95 o 
  -6   4   0        0.01       -0.77      1.81 o 
  -5   4   0       44.14       42.71      4.58 o 
  -4   4   0       25.84       31.37      2.40 o 
  -3   4   0       53.66       55.16      2.27 o 
  -2   4   0        0.15        1.01      0.70 o 
  -1   4   0      101.33      108.54      2.35 o 
   0   4   0       79.73       84.86      2.08 o 
   1   4   0      901.03      889.26     14.98 o 
   2   4   0        6.05        6.36      2.00 o 
   3   4   0       96.42       95.04      6.37 o 
   4   4   0        4.63        7.10      2.53 o 
   5   4   0       14.12       13.35      3.26 o 
  -6   5   0       17.48       18.38      3.64 o 
  -5   5   0       95.03       82.30      6.31 o 
  -4   5   0       13.74       14.52      1.76 o 
  -3   5   0       33.92       29.38      1.71 o 
  -2   5   0      540.80      548.69     10.88 o 
  -1   5   0      424.08      444.19      6.29 o 
   0   5   0       37.30       41.42      1.63 o 
   1   5   0       17.39       17.05      1.21 o 
   2   5   0        1.33        0.91      1.58 o 
   3   5   0       26.14       25.82      3.73 o 
   4   5   0        0.01       -0.41      1.87 o 
   5   5   0        8.90       14.74      3.69 o 
  -6   6   0       33.55       32.45      4.69 o 
  -5   6   0        0.03        1.16      1.10 o 
  -4   6   0        1.30        1.59      1.71 o 
  -3   6   0       59.04       64.70      2.97 o 
  -2   6   0      256.12      251.56      4.71 o 
  -1   6   0       27.38       30.16      3.33 o 
   0   6   0      233.29      241.52      4.46 o 
   1   6   0      221.71      219.80      6.90 o 
   2   6   0        4.37        4.75      2.13 o 
   3   6   0        0.60        2.76      2.25 o 
   4   6   0        4.43        5.32      2.58 o 
  -6   7   0      103.73      105.92      8.27 o 
  -5   7   0        1.44        3.38      2.53 o 
  -4   7   0        0.24        1.58      0.97 o 
  -3   7   0       18.88       20.80      1.87 o 
  -2   7   0       35.58       38.14      1.99 o 
  -1   7   0      122.48      125.11      4.49 o 
   0   7   0        6.11        8.85      2.39 o 
   1   7   0        1.23        3.49      2.03 o 
   2   7   0       15.75       18.25      3.24 o 
   3   7   0        0.88        6.07      2.83 o 
   4   7   0        9.26        9.24      3.39 o 
  -6   8   0       11.24       14.48      4.00 o 
  -5   8   0       20.29       25.65      4.50 o 
  -4   8   0       17.59       22.38      3.84 o 
  -3   8   0        4.06        4.68      2.49 o 
  -2   8   0       84.05       87.32      2.68 o 
  -1   8   0       84.26       83.47      3.19 o 
   0   8   0      100.61       86.14      5.73 o 
   1   8   0       58.35       51.90      4.94 o 
   2   8   0       12.56       17.67      3.50 o 
   3   8   0        1.79        2.67      2.49 o 
  -5   9   0        7.63        9.66      3.54 o 
  -4   9   0       11.02       15.42      3.71 o 
  -3   9   0      149.65      152.43      8.88 o 
  -2   9   0        2.00        3.34      1.26 o 
  -1   9   0        0.30        2.46      1.29 o 
   0   9   0       11.04       18.49      1.78 o 
   1   9   0       51.00       44.62      4.91 o 
   2   9   0       26.37       23.58      4.16 o 
  -5  10   0       24.76       29.70      5.18 o 
  -4  10   0       18.83       17.06      3.88 o 
  -3  10   0        5.96        4.83      2.66 o 
  -2  10   0        0.01       -0.96      1.13 o 
  -1  10   0       36.72       38.00      2.56 o 
   0  10   0        1.52        3.67      3.88 o 
   1  10   0       17.79       17.59      3.67 o 
  -4  11   0       41.94       43.50      5.76 o 
  -3  11   0        3.21        3.33      2.49 o 
  -2  11   0        6.78       10.30      2.10 o 
  -1  11   0        4.64        4.75      2.77 o 
   0  11   0        0.00        4.89      1.90 o 
   0 -11   1        0.37        5.02      2.06 o 
   1 -11   1        0.34        1.36      1.43 o 
   2 -11   1        0.18        3.17      1.26 o 
   3 -11   1        1.27        6.25      2.80 o 
   4 -11   1       20.02       22.00      4.46 o 
  -1 -10   1       51.80       53.05      5.55 o 
   0 -10   1        9.08       11.91      3.03 o 
   1 -10   1       45.88       42.02      2.67 o 
   2 -10   1        0.72        0.61      1.15 o 
   3 -10   1        0.72        3.18      1.69 o 
   4 -10   1       11.63       12.05      3.65 o 
   5 -10   1        0.52       -1.17      2.34 o 
  -2  -9   1       14.06       19.36      3.92 o 
  -1  -9   1       85.98       84.34      6.63 o 
   0  -9   1        2.79        3.93      2.36 o 
   1  -9   1        9.21        9.96      1.49 o 
   2  -9   1       14.03       14.54      1.29 o 
   3  -9   1       39.18       39.42      4.68 o 
   4  -9   1       70.50       71.17      6.38 o 
   5  -9   1       27.32       26.56      4.63 o 
  -3  -8   1       47.28       53.12      5.98 o 
  -2  -8   1       45.19       41.24      4.97 o 
  -1  -8   1       18.36       15.24      2.96 o 
   0  -8   1       91.79       93.25      6.01 o 
   1  -8   1        3.57        5.25      1.47 o 
   2  -8   1        3.70        5.28      1.08 o 
   3  -8   1        0.08       -0.30      1.92 o 
   4  -8   1        2.03        5.60      3.02 o 
   5  -8   1       31.04       31.91      4.77 o 
   6  -8   1       14.08       18.28      4.29 o 
  -4  -7   1        0.30        1.64      2.42 o 
  -3  -7   1      223.39      239.43     11.79 o 
  -2  -7   1      130.16      138.66      8.08 o 
  -1  -7   1        0.37       -1.77      1.58 o 
   0  -7   1        4.95        4.57      1.87 o 
   1  -7   1       47.45       52.88      3.03 o 
   2  -7   1       24.12       21.71      1.43 o 
   3  -7   1        0.09        0.96      1.86 o 
   4  -7   1       59.54       58.89      2.92 o 
   5  -7   1       11.81       13.03      3.60 o 
   6  -7   1       17.74       20.02      3.90 o 
  -4  -6   1        9.19       12.59      3.45 o 
  -3  -6   1        1.18        0.48      1.77 o 
  -2  -6   1        2.03        2.28      1.66 o 
  -1  -6   1       29.97       28.33      2.10 o 
   0  -6   1      139.92      150.82      3.42 o 
   1  -6   1        0.76        1.23      1.19 o 
   2  -6   1       34.59       37.75      1.85 o 
   3  -6   1        4.03        4.30      0.99 o 
   4  -6   1       42.40       50.67      2.80 o 
   5  -6   1        0.75        4.34      2.70 o 
   6  -6   1        1.23        8.07      3.25 o 
  -5  -5   1       13.18       18.36      3.96 o 
  -4  -5   1       74.68       73.28      6.70 o 
  -3  -5   1      169.09      161.21      8.70 o 
  -2  -5   1       27.26       22.06      1.40 o 
  -1  -5   1      128.83      115.72      3.45 o 
   0  -5   1      137.11      136.74      2.58 o 
   1  -5   1      394.43      363.21     20.23 o 
   2  -5   1        3.75        5.85      0.96 o 
   3  -5   1        6.95        7.83      1.19 o 
   4  -5   1      216.14      211.51      9.38 o 
   5  -5   1        4.47        5.98      2.71 o 
   6  -5   1        4.90        7.35      3.11 o 
  -5  -4   1       24.99       26.38      4.43 o 
  -4  -4   1      147.04      143.58      8.50 o 
  -3  -4   1       69.29       60.71      6.82 o 
  -2  -4   1      182.77      171.20      3.82 o 
  -1  -4   1       57.46       50.80      3.16 o 
   0  -4   1      191.59      205.32      2.95 o 
   1  -4   1        3.11        4.35      0.51 o 
   2  -4   1      200.38      201.60      2.74 o 
   3  -4   1      265.47      276.13      4.52 o 
   4  -4   1       79.49       77.21      3.83 o 
   5  -4   1        0.01        3.82      2.70 o 
   6  -4   1      123.68      120.71      7.70 o 
   7  -4   1       15.83       10.74      3.85 o 
  -6  -3   1        0.04       -0.71      1.94 o 
  -5  -3   1       10.44       10.78      1.94 o 
  -4  -3   1        2.90        4.65      1.58 o 
  -3  -3   1       74.74       76.23      3.48 o 
  -2  -3   1        3.04        2.43      1.53 o 
  -1  -3   1       59.22       56.33      1.79 o 
   0  -3   1     1870.36     1902.33     12.44 o 
   1  -3   1      569.51      578.81      6.39 o 
   2  -3   1       47.31       46.63      1.39 o 
   3  -3   1      115.58      129.51      3.19 o 
   4  -3   1       51.20       51.35      3.00 o 
   5  -3   1        0.27       -0.05      1.83 o 
   6  -3   1      229.25      225.47     10.11 o 
   7  -3   1        0.32        3.23      2.19 o 
  -6  -2   1       17.92       24.50      2.95 o 
  -5  -2   1       33.16       29.28      2.78 o 
  -4  -2   1      525.23      488.59     10.10 o 
  -3  -2   1        5.34        4.60      0.66 o 
  -2  -2   1      166.01      167.30      3.35 o 
  -1  -2   1       44.81       44.29      1.72 o 
   0  -2   1       17.01       18.81      0.94 o 
   1  -2   1       53.58       48.85      1.29 o 
   2  -2   1      215.52      195.38      3.98 o 
   3  -2   1       38.04       46.95      2.56 o 
   4  -2   1       56.48       52.83      2.38 o 
   5  -2   1      184.14      189.95      8.18 o 
   6  -2   1       26.32       29.65      2.72 o 
  -6  -1   1        2.69        4.35      1.56 o 
  -5  -1   1        3.99        4.22      1.20 o 
  -4  -1   1      190.56      177.59      4.05 o 
  -3  -1   1        2.40        1.96      0.74 o 
  -2  -1   1      681.54      672.60      7.08 o 
  -1  -1   1      425.90      387.91      5.21 o 
   1  -1   1      575.15      533.97      6.70 o 
   2  -1   1      383.59      386.92      3.93 o 
   3  -1   1        0.09        0.79      0.71 o 
   4  -1   1       51.04       49.53      2.03 o 
   5  -1   1      624.72      604.53     11.52 o 
   6  -1   1       96.68       98.97      5.32 o 
  -6   0   1       29.46       38.26      3.59 o 
  -5   0   1      367.96      365.54      6.97 o 
  -4   0   1       88.30       84.16      3.65 o 
  -3   0   1       63.99       65.70      2.15 o 
  -2   0   1      368.12      341.54      9.24 o 
  -1   0   1      249.05      220.88      3.67 o 
   1   0   1     4338.29     4072.10     38.16 o 
   2   0   1        2.43        1.37      0.49 o 
   3   0   1        1.29        1.81      0.57 o 
   4   0   1      106.98      105.35      2.73 o 
   5   0   1       65.42       64.05      2.89 o 
   6   0   1       11.67       16.58      2.62 o 
  -6   1   1       60.91       58.27      3.02 o 
  -5   1   1       30.33       26.85      1.99 o 
  -4   1   1      119.72      112.29      6.07 o 
  -3   1   1      307.55      327.08      6.63 o 
  -2   1   1     3724.80     3660.78     40.32 o 
  -1   1   1      323.30      344.40      4.40 o 
   0   1   1       37.14       43.45      2.07 o 
   1   1   1      649.35      645.68      8.40 o 
   2   1   1      170.67      154.49      2.28 o 
   3   1   1      138.70      147.34      2.68 o 
   4   1   1      106.83      111.03      2.66 o 
   5   1   1      296.85      282.35      8.45 o 
   6   1   1        8.99       11.05      2.23 o 
  -7   2   1        1.49        0.58      1.51 o 
  -6   2   1        2.42        2.89      1.35 o 
  -5   2   1       11.28       11.98      2.12 o 
  -4   2   1      159.96      157.76      5.01 o 
  -3   2   1      160.89      174.01      4.78 o 
  -2   2   1      423.07      440.37      5.34 o 
  -1   2   1       44.81       36.74      2.05 o 
   0   2   1      227.29      226.53      3.51 o 
   1   2   1       16.36       17.08      1.32 o 
   2   2   1      972.11     1000.56     10.35 o 
   3   2   1       12.91       12.59      0.97 o 
   4   2   1       46.85       42.93      2.09 o 
   5   2   1        2.10        3.22      2.84 o 
   6   2   1       33.54       43.93      3.94 o 
  -7   3   1        2.39        1.13      2.18 o 
  -6   3   1        8.23        6.73      2.23 o 
  -5   3   1        6.85        5.41      1.82 o 
  -4   3   1      148.69      147.34      6.79 o 
  -3   3   1      203.28      236.77      8.18 o 
  -2   3   1       95.50      100.38      1.96 o 
  -1   3   1       79.41       60.13      5.30 o 
   0   3   1      292.35      282.44      3.78 o 
   1   3   1      107.31      123.96      7.22 o 
   2   3   1       37.06       31.72      1.86 o 
   3   3   1       25.51       21.75      1.28 o 
   4   3   1       15.28       13.24      3.11 o 
   5   3   1        0.83        1.47      1.48 o 
  -7   4   1        2.00        0.65      1.76 o 
  -6   4   1        9.96        7.07      2.62 o 
  -5   4   1        2.64        2.17      3.02 o 
  -4   4   1      113.76      116.40      4.49 o 
  -3   4   1      101.53       91.96      3.05 o 
  -2   4   1       66.31       71.61      3.25 o 
  -1   4   1      195.24      198.12      3.06 o 
   0   4   1      831.92      867.78      9.02 o 
   1   4   1      436.34      465.01      6.60 o 
   2   4   1        0.92        1.48      0.59 o 
   3   4   1        2.14        2.29      0.45 o 
   4   4   1       28.53       32.80      4.44 o 
   5   4   1        0.31        0.95      2.22 o 
  -6   5   1        5.57        6.99      2.98 o 
  -5   5   1       19.84       19.32      2.22 o 
  -4   5   1        7.12        5.24      2.64 o 
  -3   5   1        3.43        5.58      1.28 o 
  -2   5   1       97.78       97.66      4.31 o 
  -1   5   1      106.49      119.09      3.53 o 
   0   5   1      105.50      118.11      6.68 o 
   1   5   1        5.96        7.31      1.56 o 
   2   5   1        0.19        1.14      1.91 o 
   3   5   1        0.10        1.35      2.07 o 
   4   5   1       17.13       17.33      3.73 o 
   5   5   1        3.62        0.47      2.27 o 
  -6   6   1        0.03       -0.71      2.17 o 
  -5   6   1       64.57       63.52      3.76 o 
  -4   6   1       57.54       60.06      3.30 o 
  -3   6   1       12.89       11.19      1.51 o 
  -2   6   1      321.51      342.05      6.00 o 
  -1   6   1      273.60      300.07      6.55 o 
   0   6   1      199.05      214.72      5.12 o 
   1   6   1        6.20        4.87      0.92 o 
   2   6   1        8.76        6.51      2.17 o 
   3   6   1       12.61       13.62      3.23 o 
   4   6   1        0.12        2.97      2.55 o 
  -6   7   1       31.31       29.27      4.69 o 
  -5   7   1        0.38        1.57      1.78 o 
  -4   7   1        6.24        4.96      1.22 o 
  -3   7   1        1.99        4.49      1.26 o 
  -2   7   1        1.00        2.62      1.09 o 
  -1   7   1       46.23       55.91      4.71 o 
   0   7   1       12.50       13.65      3.80 o 
   1   7   1       85.28       81.82      5.65 o 
   2   7   1        8.26       10.33      2.72 o 
   3   7   1       15.07       15.93      3.49 o 
   4   7   1        1.25       -0.54      2.23 o 
  -6   8   1       19.09       23.53      4.45 o 
  -5   8   1        0.02        0.55      2.28 o 
  -4   8   1        3.64        5.74      1.40 o 
  -3   8   1       42.79       44.86      5.07 o 
  -2   8   1        2.42        3.56      0.99 o 
  -1   8   1       34.94       33.22      2.45 o 
   0   8   1        0.30       -0.14      1.50 o 
   1   8   1       72.93       75.06      5.78 o 
   2   8   1       92.55       89.41      6.93 o 
   3   8   1        0.09        2.21      2.37 o 
  -5   9   1       10.73        8.64      3.34 o 
  -4   9   1       66.08       76.57      6.84 o 
  -3   9   1        1.03        1.27      1.08 o 
  -2   9   1       10.86       12.17      1.28 o 
  -1   9   1        0.07        1.90      1.09 o 
   0   9   1       92.55       95.13      4.91 o 
   1   9   1       33.86       38.88      4.62 o 
   2   9   1        6.82        9.65      3.04 o 
  -5  10   1       44.88       39.57      5.51 o 
  -4  10   1       20.17       22.86      4.34 o 
  -3  10   1        8.61        9.58      2.98 o 
  -2  10   1        1.25        1.02      1.57 o 
  -1  10   1       13.68       15.48      1.57 o 
   0  10   1       58.75       58.44      5.62 o 
   1  10   1        1.30        3.16      6.35 o 
  -3  11   1        0.13        4.12      2.74 o 
  -2  11   1        6.20        1.93      1.59 o 
  -1  11   1        7.14       14.70      3.89 o 
   0 -11   2        1.69        2.62      3.28 o 
   1 -11   2        0.89        2.69      1.30 o 
   2 -11   2        3.21        2.99      1.35 o 
   3 -11   2       16.07       17.55      2.64 o 
   4 -11   2        7.29        9.66      3.54 o 
  -2 -10   2        1.24       -1.18      2.35 o 
  -1 -10   2        0.82        1.95      2.00 o 
   0 -10   2       74.61       62.65      5.76 o 
   1 -10   2       44.48       43.89      2.87 o 
   2 -10   2       23.37       26.40      2.24 o 
   3 -10   2       18.76       18.45      3.94 o 
   4 -10   2       10.78       14.03      3.76 o 
   5 -10   2        1.39        2.23      3.03 o 
  -3  -9   2        9.68       11.93      3.35 o 
  -2  -9   2       24.71       29.88      4.43 o 
  -1  -9   2       40.62       34.99      4.43 o 
   0  -9   2        2.45        2.56      2.00 o 
   1  -9   2        0.01        2.61      1.30 o 
   2  -9   2        7.64        7.07      1.33 o 
   3  -9   2        4.04        0.28      2.19 o 
   4  -9   2       40.61       31.08      4.51 o 
   5  -9   2        0.13       -3.72      3.04 o 
  -3  -8   2        6.38        9.48      3.02 o 
  -2  -8   2        2.88        2.34      2.02 o 
  -1  -8   2       42.56       44.96      4.65 o 
   0  -8   2       55.68       52.19      4.62 o 
   1  -8   2        6.50        9.40      1.82 o 
   2  -8   2      165.71      166.24      3.66 o 
   3  -8   2      166.10      164.00      8.82 o 
   4  -8   2        5.07        3.31      2.40 o 
   5  -8   2        3.48        1.00      2.47 o 
   6  -8   2        0.01        1.24      2.80 o 
  -4  -7   2       37.91       45.02      5.82 o 
  -3  -7   2        0.86        4.12      2.67 o 
  -2  -7   2      163.90      170.49      9.12 o 
  -1  -7   2       36.66       35.98      4.10 o 
   0  -7   2       21.31       22.90      3.06 o 
   1  -7   2        1.33        2.50      1.22 o 
   2  -7   2       19.34       17.98      1.06 o 
   3  -7   2       11.00       10.71      0.94 o 
   4  -7   2        1.70        1.25      2.62 o 
   5  -7   2       55.36       53.06      5.69 o 
   6  -7   2        0.03       -1.43      2.85 o 
  -4  -6   2        1.84        6.43      2.84 o 
  -3  -6   2       22.71       24.97      3.90 o 
  -2  -6   2       20.33       20.70      3.42 o 
  -1  -6   2       92.99       83.94      7.11 o 
   0  -6   2        1.86        1.69      0.98 o 
   1  -6   2       81.11       82.02      3.32 o 
   2  -6   2      784.96      798.98     12.16 o 
   3  -6   2       38.06       43.91      4.17 o 
   4  -6   2       34.23       32.34      2.94 o 
   5  -6   2       31.35       27.85      4.03 o 
   6  -6   2       28.53       27.76      4.38 o 
  -5  -5   2       18.94       17.86      3.94 o 
  -4  -5   2        4.40        4.18      2.67 o 
  -3  -5   2      135.02      147.28      8.21 o 
  -2  -5   2      106.96      103.18     11.96 o 
  -1  -5   2      183.41      180.21      5.97 o 
   0  -5   2        2.32        1.25      0.58 o 
   1  -5   2      368.11      372.80      6.47 o 
   2  -5   2      288.05      274.50     16.28 o 
   3  -5   2       29.38       26.84      1.76 o 
   4  -5   2       19.33       21.52      2.60 o 
   5  -5   2        2.99        3.93      1.60 o 
   6  -5   2        0.96       -5.60      2.92 o 
  -5  -4   2        5.12        7.26      2.80 o 
  -4  -4   2        5.76        2.79      2.38 o 
  -3  -4   2      288.68      298.54     11.17 o 
  -2  -4   2      106.34      117.97      6.16 o 
  -1  -4   2      213.63      212.05     10.28 o 
   0  -4   2        5.63        4.13      0.66 o 
   1  -4   2     1737.49     1689.62     20.73 o 
   2  -4   2      549.72      545.96     12.59 o 
   3  -4   2      313.33      308.65     15.02 o 
   4  -4   2       12.28       15.44      2.47 o 
   5  -4   2       29.27       31.98      2.89 o 
   6  -4   2       43.00       31.91      3.88 o 
  -6  -3   2       20.63       22.96      4.30 o 
  -5  -3   2       27.92       33.14      2.89 o 
  -4  -3   2      182.28      178.31      6.82 o 
  -3  -3   2       38.16       40.83      2.62 o 
  -2  -3   2       15.58       16.16      1.42 o 
  -1  -3   2       54.88       53.47      2.36 o 
   0  -3   2        1.50        1.32      0.45 o 
   1  -3   2     6139.51     6134.85     82.56 o 
   2  -3   2       28.56       27.52      1.34 o 
   3  -3   2       78.92       79.21      2.86 o 
   4  -3   2       70.58       71.43      3.58 o 
   5  -3   2        2.37        2.94      3.07 o 
   6  -3   2       19.16       20.92      3.60 o 
  -6  -2   2        0.46       -0.60      1.98 o 
  -5  -2   2       69.04       62.77      3.74 o 
  -4  -2   2        1.04        2.96      1.29 o 
  -3  -2   2      106.37       96.23      2.34 o 
  -2  -2   2        0.46        1.20      0.36 o 
  -1  -2   2      223.96      219.33      3.86 o 
   0  -2   2     9253.84     9119.95     59.45 o 
   1  -2   2      171.34      154.05      7.87 o 
   2  -2   2       17.85       18.69      0.97 o 
   3  -2   2       74.82       82.08      3.15 o 
   4  -2   2      247.74      232.96      6.09 o 
   5  -2   2      408.85      396.29      7.55 o 
   6  -2   2        0.64        1.06      2.00 o 
  -6  -1   2        7.01        6.53      1.97 o 
  -5  -1   2        2.83        1.84      1.68 o 
  -4  -1   2       11.70        9.52      1.04 o 
  -3  -1   2      260.46      291.55      4.64 o 
  -2  -1   2      129.03      131.73      2.69 o 
  -1  -1   2      446.60      455.81      5.01 o 
   0  -1   2      368.83      375.73      6.45 o 
   1  -1   2      180.41      206.63     11.55 o 
   2  -1   2      282.08      287.95      5.04 o 
   3  -1   2        2.42        2.70      0.82 o 
   4  -1   2      407.43      405.79      6.00 o 
   5  -1   2        0.25        0.20      0.81 o 
   6  -1   2       26.33       25.69      2.99 o 
  -6   0   2       23.71       24.89      2.54 o 
  -5   0   2       35.49       34.89      2.62 o 
  -4   0   2      147.31      146.08      4.63 o 
  -3   0   2       32.59       34.56      1.40 o 
  -2   0   2      328.59      361.56      6.18 o 
  -1   0   2     5947.20     5717.10     53.65 o 
   0   0   2      633.91      571.90      6.65 o 
   1   0   2       45.89       58.25      1.49 o 
   2   0   2     2053.30     2143.76     15.91 o 
   3   0   2      531.87      528.10      6.93 o 
   4   0   2      133.23      128.18      3.06 o 
   5   0   2       11.25       13.43      1.61 o 
   6   0   2        0.02        1.28      1.43 o 
  -6   1   2        4.33        5.73      1.38 o 
  -5   1   2       12.89       13.32      2.72 o 
  -4   1   2      322.02      326.69      7.60 o 
  -3   1   2       37.14       35.42      2.07 o 
  -2   1   2      734.03      730.19      7.61 o 
  -1   1   2     1090.03      994.51     16.29 o 
   0   1   2      203.13      215.79      2.39 o 
   1   1   2      448.91      451.98      6.87 o 
   2   1   2        0.05       -1.07      0.90 o 
   3   1   2      183.17      176.18      3.00 o 
   4   1   2        4.99        4.67      0.77 o 
   5   1   2        0.05        1.64      1.46 o 
   6   1   2        0.76        5.22      2.00 o 
  -6   2   2       12.74       10.40      1.48 o 
  -5   2   2       38.40       38.12      3.90 o 
  -4   2   2       51.47       52.53      2.89 o 
  -3   2   2      489.59      506.15      6.67 o 
  -2   2   2        2.52        3.59      0.62 o 
  -1   2   2       23.30       29.33      2.17 o 
   0   2   2       93.39       81.56      1.57 o 
   1   2   2     1646.66     1722.13     15.92 o 
   2   2   2      111.05      118.36      3.32 o 
   3   2   2        2.49        2.25      0.76 o 
   4   2   2        0.35        1.54      0.86 o 
   5   2   2       31.50       29.52      4.08 o 
   6   2   2       63.49       76.69      6.53 o 
  -7   3   2        2.81        5.58      2.52 o 
  -6   3   2       26.08       27.16      3.83 o 
  -5   3   2       62.43       62.85      5.20 o 
  -4   3   2       13.48       16.58      2.75 o 
  -3   3   2      101.24       96.18      3.08 o 
  -2   3   2      122.70      126.81      2.46 o 
  -1   3   2       21.43       18.46      0.89 o 
   0   3   2      104.11      106.09      2.35 o 
   1   3   2        0.45        0.27      0.35 o 
   2   3   2      310.97      321.95      7.03 o 
   3   3   2       32.91       33.56      2.38 o 
   4   3   2       32.52       29.91      3.21 o 
   5   3   2       34.43       38.43      3.81 o 
  -7   4   2        2.24       -5.05      2.53 o 
  -6   4   2        7.54        5.91      2.17 o 
  -5   4   2       21.80       19.58      2.23 o 
  -4   4   2        4.91        7.00      2.00 o 
  -3   4   2      160.17      153.58      3.93 o 
  -2   4   2     1141.67     1109.62     20.06 o 
  -1   4   2       33.39       33.69      1.42 o 
   0   4   2       44.17       42.88      1.42 o 
   1   4   2       45.23       48.39      1.69 o 
   2   4   2        0.83        1.98      1.79 o 
   3   4   2       44.89       50.11      2.24 o 
   4   4   2       16.42       17.14      2.44 o 
   5   4   2        0.51        4.36      1.85 o 
  -6   5   2       96.22       91.40      4.99 o 
  -5   5   2       31.64       26.21      2.57 o 
  -4   5   2      105.58       99.16      4.68 o 
  -3   5   2      294.19      275.82      6.77 o 
  -2   5   2      112.00      109.62      5.03 o 
  -1   5   2      527.85      534.34      8.11 o 
   0   5   2       51.73       49.37      1.99 o 
   1   5   2      222.51      231.00      5.65 o 
   2   5   2        4.21        3.65      1.93 o 
   3   5   2       79.79       75.17      6.08 o 
   4   5   2        3.15        7.87      3.04 o 
  -6   6   2        0.03       -2.41      2.22 o 
  -5   6   2        6.68        7.71      1.71 o 
  -4   6   2      282.34      275.87      7.50 o 
  -3   6   2      202.98      195.03      6.42 o 
  -2   6   2      365.61      373.64      7.10 o 
  -1   6   2      113.32      122.95      3.33 o 
   0   6   2       12.10       10.35      1.24 o 
   1   6   2       15.37       15.47      1.29 o 
   2   6   2        0.00        0.78      1.71 o 
   3   6   2       33.78       25.46      3.93 o 
   4   6   2        5.66       10.76      3.27 o 
  -6   7   2        6.60        7.35      3.22 o 
  -5   7   2       14.22       17.16      2.27 o 
  -4   7   2      409.50      412.23      9.59 o 
  -3   7   2       35.41       33.81      2.60 o 
  -2   7   2       52.39       55.18      2.04 o 
  -1   7   2        0.62        2.77      1.52 o 
   0   7   2       58.48       59.68      5.89 o 
   1   7   2       62.63       56.43      4.83 o 
   2   7   2       23.63       25.23      3.71 o 
   3   7   2        1.77       -0.84      1.97 o 
  -6   8   2        0.00        2.67      2.92 o 
  -5   8   2        0.80        1.79      2.63 o 
  -4   8   2       12.42       11.12      1.77 o 
  -3   8   2       45.03       48.36      3.13 o 
  -2   8   2        0.00        1.40      1.17 o 
  -1   8   2        0.02        3.40      1.01 o 
   0   8   2       28.77       33.01      5.68 o 
   1   8   2        8.14       10.83      2.67 o 
   2   8   2        0.35        1.62      1.89 o 
   3   8   2        0.97        6.60      2.65 o 
  -5   9   2       51.88       52.45      6.09 o 
  -4   9   2       81.83       85.27      7.17 o 
  -3   9   2       10.40        9.44      1.70 o 
  -2   9   2        8.40       11.43      2.27 o 
  -1   9   2       18.52       19.62      2.04 o 
   0   9   2       95.62       91.19      4.89 o 
   1   9   2       52.76       47.31      3.92 o 
   2   9   2        0.60       -1.39      2.17 o 
  -4  10   2        6.63        8.48      3.26 o 
  -3  10   2       14.24       22.71      4.11 o 
  -2  10   2        0.17        1.30      1.21 o 
  -1  10   2       95.82      118.67      5.73 o 
   0  10   2        2.83       10.50      3.99 o 
   1  10   2        1.74        2.00      1.93 o 
  -3  11   2       23.81       19.84      4.19 o 
  -2  11   2       39.39       34.50      6.08 o 
  -1  11   2       24.81       17.71      4.18 o 
   2 -12   3       47.28       43.01      3.06 o 
  -1 -11   3       22.63       20.92      4.04 o 
   0 -11   3        8.76        9.25      2.30 o 
   1 -11   3        0.08        0.46      2.81 o 
   2 -11   3        8.10       10.10      1.65 o 
   3 -11   3        4.39        5.29      2.98 o 
   4 -11   3       11.57       14.92      4.09 o 
  -2 -10   3       12.55       10.16      3.37 o 
  -1 -10   3        9.53       11.42      2.86 o 
   0 -10   3       17.47       15.65      3.30 o 
   1 -10   3        0.13       -1.02      1.60 o 
   2 -10   3        0.08        2.00      1.27 o 
   3 -10   3        0.01        3.99      2.95 o 
   4 -10   3       24.65       20.06      4.33 o 
   5 -10   3       12.68       13.56      3.77 o 
  -3  -9   3       59.23       60.37      6.65 o 
  -2  -9   3      126.02      125.52      8.75 o 
  -1  -9   3        0.29       -1.08      2.08 o 
   0  -9   3        7.98        9.38      2.41 o 
   1  -9   3      116.22      118.14      4.13 o 
   2  -9   3        3.15        4.88      2.65 o 
   3  -9   3        3.37        8.24      3.05 o 
   4  -9   3       20.22       32.23      4.97 o 
   5  -9   3       30.67       30.09      5.07 o 
  -3  -8   3        1.31        4.60      2.76 o 
  -2  -8   3       35.09       32.86      4.67 o 
  -1  -8   3        0.02        0.06      1.88 o 
   0  -8   3       14.68       16.36      3.13 o 
   1  -8   3      120.14      124.10      3.99 o 
   2  -8   3       14.34       15.50      1.95 o 
   3  -8   3       61.34       59.58      3.85 o 
   4  -8   3        3.42        1.95      2.17 o 
   5  -8   3        0.07       -0.21      2.51 o 
   6  -8   3        1.61        2.38      2.80 o 
  -4  -7   3       49.61       48.88      5.96 o 
  -3  -7   3      232.64      241.67     11.84 o 
  -2  -7   3        8.92        7.93      2.65 o 
  -1  -7   3      110.54      112.42      6.83 o 
   0  -7   3      112.29      117.49      6.51 o 
   1  -7   3        0.17        1.35      0.98 o 
   2  -7   3        5.73        7.54      1.43 o 
   3  -7   3       13.56       12.35      1.98 o 
   4  -7   3      162.02      163.51      6.38 o 
   5  -7   3        6.27        7.98      1.92 o 
   6  -7   3        2.16        3.14      3.00 o 
  -4  -6   3        1.09        5.84      2.65 o 
  -3  -6   3       48.13       47.56      5.04 o 
  -2  -6   3       31.53       33.51      4.10 o 
  -1  -6   3      149.02      151.94      7.46 o 
   0  -6   3        3.33        3.98      0.66 o 
   1  -6   3      143.84      133.82      6.21 o 
   2  -6   3      122.80      134.95      4.12 o 
   3  -6   3        3.33        2.32      1.40 o 
   4  -6   3       21.44       25.07      2.68 o 
   5  -6   3        0.83       -0.46      1.41 o 
   6  -6   3       86.84       93.29      7.49 o 
  -5  -5   3        0.11        2.77      2.83 o 
  -4  -5   3        7.54       10.18      3.14 o 
  -3  -5   3      141.07      141.67      8.10 o 
  -2  -5   3       44.41       48.69      4.44 o 
  -1  -5   3       40.50       48.96      1.97 o 
   0  -5   3       29.55       29.43      1.19 o 
   1  -5   3       71.46       57.93      3.39 o 
   2  -5   3        7.80        7.06      2.12 o 
   3  -5   3       80.47       76.67      4.77 o 
   4  -5   3       10.87       11.34      2.02 o 
   5  -5   3       67.59       69.63      4.21 o 
   6  -5   3       99.30       98.64     10.86 o 
  -5  -4   3        1.70        4.13      2.82 o 
  -4  -4   3      130.68      129.35      8.03 o 
  -3  -4   3       42.18       40.49      4.33 o 
  -2  -4   3      186.98      190.43      8.10 o 
  -1  -4   3      255.34      249.97      3.86 o 
   0  -4   3       18.46       19.08      0.90 o 
   1  -4   3       76.97       81.52      4.13 o 
   2  -4   3       33.38       28.90      2.84 o 
   3  -4   3       17.10       17.30      1.80 o 
   4  -4   3        4.93        2.73      1.52 o 
   5  -4   3      140.10      140.81      6.29 o 
   6  -4   3       37.08       38.19      3.30 o 
  -6  -3   3       26.15       33.38      5.06 o 
  -5  -3   3      160.36      166.48      6.01 o 
  -4  -3   3      206.66      215.08      6.14 o 
  -3  -3   3        4.31        4.12      0.54 o 
  -2  -3   3       98.69      102.87      3.16 o 
  -1  -3   3        0.50        0.31      0.56 o 
   0  -3   3      478.41      459.76      4.53 o 
   1  -3   3       61.79       59.18      1.46 o 
   2  -3   3       30.36       31.34      1.16 o 
   3  -3   3       17.18       17.61      1.32 o 
   4  -3   3       32.33       30.45      2.42 o 
   5  -3   3      301.17      306.95      8.11 o 
   6  -3   3       47.96       49.75      2.98 o 
  -6  -2   3        0.51        2.98      2.68 o 
  -5  -2   3      264.92      252.49      7.21 o 
  -4  -2   3       29.75       29.54      2.18 o 
  -3  -2   3        3.33        3.40      0.65 o 
  -2  -2   3      128.33      148.90      3.01 o 
  -1  -2   3     1131.72     1156.43     13.89 o 
   0  -2   3     2198.20     2159.45     17.63 o 
   1  -2   3      637.00      654.29      9.06 o 
   2  -2   3      239.29      229.16      4.11 o 
   3  -2   3       12.19       11.86      1.45 o 
   4  -2   3       32.19       32.35      2.39 o 
   5  -2   3      165.94      156.54      4.65 o 
   6  -2   3        4.70        6.07      2.24 o 
  -6  -1   3       50.21       59.43      5.92 o 
  -5  -1   3        0.00       -0.09      1.18 o 
  -4  -1   3       23.00       20.54      1.81 o 
  -3  -1   3        6.04        3.50      0.67 o 
  -2  -1   3     1442.61     1523.79     12.18 o 
  -1  -1   3        2.02        0.94      0.74 o 
   0  -1   3        0.16        0.87      0.91 o 
   1  -1   3        7.48       11.36      1.15 o 
   2  -1   3      428.93      407.50      5.44 o 
   3  -1   3      442.75      454.33      7.91 o 
   4  -1   3      213.61      199.64      4.12 o 
   5  -1   3      367.79      367.44      6.31 o 
   6  -1   3       10.84       13.80      4.40 o 
  -6   0   3        6.81        9.20      2.96 o 
  -5   0   3       17.19       17.42      1.95 o 
  -4   0   3       27.81       31.44      1.87 o 
  -3   0   3       94.58      106.29      3.71 o 
  -2   0   3       16.14       15.31      1.05 o 
  -1   0   3        1.76        0.61      0.57 o 
   0   0   3      134.22      126.94      4.05 o 
   1   0   3      262.07      264.92      7.27 o 
   2   0   3     1468.98     1542.16     14.46 o 
   3   0   3      415.13      382.58      5.74 o 
   4   0   3      256.73      242.55      4.38 o 
   5   0   3        8.16        9.38      1.47 o 
   6   0   3       18.14       23.56      2.97 o 
  -6   1   3        0.19        2.25      1.33 o 
  -5   1   3        0.74        2.18      2.48 o 
  -4   1   3       51.15       50.81      3.03 o 
  -3   1   3      793.09      846.72      9.68 o 
  -2   1   3      335.99      344.11      6.20 o 
  -1   1   3      152.98      173.58      5.40 o 
   0   1   3        4.18        4.86      0.62 o 
   1   1   3      234.42      222.78      3.83 o 
   2   1   3      246.51      282.51      4.11 o 
   3   1   3      284.76      261.74      5.27 o 
   4   1   3       33.71       31.83      2.11 o 
   5   1   3        2.59        2.07      1.63 o 
   6   1   3        3.32        4.26      1.97 o 
  -6   2   3       33.44       36.92      2.94 o 
  -5   2   3        1.96        0.47      1.12 o 
  -4   2   3       13.43        9.61      1.63 o 
  -3   2   3       41.61       39.88      1.59 o 
  -2   2   3       28.16       24.49      2.30 o 
  -1   2   3        4.98        9.47      1.83 o 
   0   2   3      895.89      906.63      7.78 o 
   1   2   3      794.32      818.88     11.07 o 
   2   2   3       91.80       89.02      3.16 o 
   3   2   3       61.64       60.25      2.48 o 
   4   2   3        4.76        4.83      1.15 o 
   5   2   3        0.57        1.94      1.55 o 
  -5   3   3        8.69        7.90      2.49 o 
  -4   3   3       73.41       76.93      5.31 o 
  -3   3   3       42.37       43.07      4.04 o 
  -2   3   3        0.10        0.13      0.26 o 
  -1   3   3       17.90       19.89      1.02 o 
   0   3   3      170.53      173.76      3.13 o 
   1   3   3       25.76       28.84      2.66 o 
   2   3   3        4.72        3.83      1.77 o 
   3   3   3      141.83      138.63      3.89 o 
   4   3   3       90.22       77.20      4.51 o 
   5   3   3        4.35        6.45      2.05 o 
  -6   4   3        5.11        3.77      1.52 o 
  -5   4   3        0.07        1.14      2.00 o 
  -4   4   3        2.59        1.26      1.45 o 
  -3   4   3       16.85       16.06      1.25 o 
  -2   4   3       95.76       87.62      3.75 o 
  -1   4   3      672.15      695.29      7.96 o 
   0   4   3       12.06       11.42      1.02 o 
   1   4   3        8.88       10.54      0.95 o 
   2   4   3      118.17      116.04      6.33 o 
   3   4   3       16.96       22.22      1.85 o 
   4   4   3       18.88       15.76      2.51 o 
   5   4   3        7.02        7.90      2.16 o 
  -6   5   3      101.14       97.18      5.21 o 
  -5   5   3        4.14        7.70      2.38 o 
  -4   5   3       70.26       68.05      5.00 o 
  -3   5   3        1.98        1.66      0.68 o 
  -2   5   3        6.30        6.40      1.05 o 
  -1   5   3      171.95      185.47      3.79 o 
   0   5   3       37.35       35.06      2.60 o 
   1   5   3       15.23       15.88      1.25 o 
   2   5   3      380.74      372.33     12.48 o 
   3   5   3      211.09      174.79      9.30 o 
   4   5   3       17.08       16.22      3.68 o 
  -6   6   3       48.59       52.30      3.95 o 
  -5   6   3        3.66        5.03      1.61 o 
  -4   6   3       34.93       34.79      3.68 o 
  -3   6   3      239.15      241.16      8.92 o 
  -2   6   3       57.35       61.79      2.36 o 
  -1   6   3       16.60       20.64      2.99 o 
   0   6   3       19.91       19.02      2.69 o 
   1   6   3      247.00      236.22      5.03 o 
   2   6   3        4.79        1.39      1.72 o 
   3   6   3        6.50        7.23      2.60 o 
   4   6   3        9.77       11.74      3.12 o 
  -6   7   3       34.74       35.56      3.25 o 
  -5   7   3       43.73       45.89      3.49 o 
  -4   7   3      156.67      161.82      8.66 o 
  -3   7   3      130.07      121.74      4.94 o 
  -2   7   3       20.37       20.99      1.44 o 
  -1   7   3        0.38        1.46      0.82 o 
   0   7   3       28.99       28.21      2.51 o 
   1   7   3      270.26      271.65      8.09 o 
   2   7   3       15.26       14.93      3.13 o 
   3   7   3        0.52        0.09      1.88 o 
  -5   8   3       43.58       45.70      3.58 o 
  -4   8   3        0.88        3.13      1.71 o 
  -3   8   3       12.46        6.99      1.56 o 
  -2   8   3       18.67       19.78      2.84 o 
  -1   8   3        0.06        1.14      0.86 o 
   0   8   3       18.89       18.34      2.29 o 
   1   8   3        0.40        3.20      1.80 o 
   2   8   3       44.19       39.45      4.86 o 
  -5   9   3       77.23       73.73      7.23 o 
  -4   9   3        1.82        1.32      2.68 o 
  -3   9   3       12.01        9.39      1.77 o 
  -2   9   3       23.79       26.22      2.51 o 
  -1   9   3       10.03        9.50      2.14 o 
   0   9   3        0.33       -0.61      2.57 o 
   1   9   3        0.14        0.81      1.61 o 
  -4  10   3        4.57        5.91      3.03 o 
  -3  10   3        1.19        4.09      2.67 o 
  -2  10   3        5.99        7.54      1.51 o 
  -1  10   3       28.37       31.24      3.25 o 
   0  10   3        1.22        4.80      3.51 o 
   2 -12   4       10.30        6.28      2.55 o 
  -1 -11   4       29.44       31.29      4.89 o 
   0 -11   4        8.90       13.41      3.47 o 
   1 -11   4       10.58       10.02      1.99 o 
   2 -11   4        0.24        0.85      1.21 o 
   3 -11   4       38.95       34.22      5.16 o 
   4 -11   4        1.11        1.74      2.98 o 
  -2 -10   4        2.67        4.42      2.46 o 
  -1 -10   4        7.06        3.61      2.26 o 
   0 -10   4        4.28        6.20      2.62 o 
   1 -10   4        2.99        6.33      1.88 o 
   2 -10   4       83.45       74.67      4.17 o 
   3 -10   4      198.50      185.60     10.54 o 
   4 -10   4       10.35        9.53      3.41 o 
   5 -10   4        3.79        7.89      3.43 o 
  -3  -9   4        0.81        2.52      2.57 o 
  -2  -9   4       71.63       67.32      6.55 o 
  -1  -9   4       27.12       30.37      4.36 o 
   0  -9   4       44.92       42.25      4.72 o 
   1  -9   4       21.88       20.74      2.75 o 
   2  -9   4       19.07       21.12      2.29 o 
   3  -9   4       24.00       23.63      3.77 o 
   4  -9   4        2.07        4.06      2.73 o 
   5  -9   4        0.05        0.02      2.49 o 
  -3  -8   4        0.20        0.04      2.12 o 
  -2  -8   4       39.25       37.64      4.87 o 
  -1  -8   4       27.47       38.03      4.52 o 
   0  -8   4        6.40        4.85      1.96 o 
   1  -8   4      192.69      181.65      5.64 o 
   2  -8   4      764.79      745.74     10.57 o 
   3  -8   4      127.52      128.13      5.59 o 
   4  -8   4        1.15        3.33      1.78 o 
   5  -8   4       14.45       15.13      2.70 o 
   6  -8   4        0.62       -0.63      2.65 o 
  -4  -7   4        1.21        5.38      2.86 o 
  -3  -7   4       30.54       32.66      4.60 o 
  -2  -7   4       51.20       52.34      5.30 o 
  -1  -7   4      208.90      211.63      9.51 o 
   0  -7   4      126.45      124.20      4.35 o 
   1  -7   4      147.37      137.55      6.93 o 
   2  -7   4      134.12      126.89      3.81 o 
   3  -7   4       66.48       68.73      3.98 o 
   4  -7   4       21.07       17.59      2.40 o 
   5  -7   4        0.08        1.26      1.60 o 
   6  -7   4        2.20        3.63      1.85 o 
  -4  -6   4        4.82        5.62      2.86 o 
  -3  -6   4      113.22      113.35      7.64 o 
  -2  -6   4        0.26        2.43      2.29 o 
  -1  -6   4       19.00       22.72      2.68 o 
   0  -6   4      165.29      165.22      3.60 o 
   1  -6   4      385.06      375.19     12.96 o 
   2  -6   4      638.67      669.23     16.55 o 
   3  -6   4       72.49       75.68      3.99 o 
   4  -6   4       42.40       42.90      3.38 o 
   5  -6   4        5.20        5.34      1.82 o 
   6  -6   4       26.91       28.49      3.32 o 
  -5  -5   4        3.81        4.95      2.34 o 
  -4  -5   4       43.50       41.55      5.02 o 
  -3  -5   4       47.96       49.01      4.89 o 
  -2  -5   4       39.41       35.62      8.87 o 
  -1  -5   4        1.03        1.28      1.49 o 
   0  -5   4      343.71      338.72      5.91 o 
   1  -5   4     1506.64     1558.15     27.20 o 
   2  -5   4        5.50        1.22      1.40 o 
   3  -5   4        0.01       -0.12      0.65 o 
   4  -5   4        6.08        7.54      1.74 o 
   5  -5   4       38.08       34.59      3.21 o 
   6  -5   4      132.39      129.35      6.11 o 
  -5  -4   4       21.24       22.36      4.09 o 
  -4  -4   4        8.57        9.70      2.80 o 
  -3  -4   4       32.21       35.98      4.08 o 
  -2  -4   4        7.52        8.82      0.74 o 
  -1  -4   4       31.42       31.24      1.74 o 
   0  -4   4       14.24       12.30      1.10 o 
   1  -4   4        0.11       -1.08      1.35 o 
   2  -4   4        0.08        0.30      0.31 o 
   3  -4   4       10.88       11.48      1.07 o 
   4  -4   4       78.85       80.58      4.03 o 
   5  -4   4      158.97      168.87      8.21 o 
   6  -4   4        4.00        4.54      1.52 o 
  -6  -3   4       19.10       22.56      4.38 o 
  -5  -3   4        6.30        8.88      3.00 o 
  -4  -3   4      197.29      189.32      9.26 o 
  -3  -3   4       20.10       20.20      2.94 o 
  -2  -3   4        1.11        1.34      0.56 o 
  -1  -3   4       20.80       23.52      1.45 o 
   0  -3   4     2036.62     2066.44     17.61 o 
   1  -3   4        7.78       10.11      1.32 o 
   2  -3   4      108.34      108.76      9.26 o 
   3  -3   4      148.40      145.61      4.75 o 
   4  -3   4       13.95       15.46      2.03 o 
   5  -3   4       85.83       82.98      3.61 o 
   6  -3   4        0.03        0.87      1.32 o 
  -6  -2   4       27.46       35.32      4.86 o 
  -5  -2   4        6.75        7.55      2.40 o 
  -4  -2   4       49.39       49.78      2.62 o 
  -3  -2   4       62.61       57.20      3.06 o 
  -2  -2   4       10.14        9.35      1.38 o 
  -1  -2   4      126.66      126.10      2.84 o 
   0  -2   4     1842.26     1852.79     19.31 o 
   1  -2   4       31.03       32.95      1.39 o 
   2  -2   4      204.38      210.56      7.44 o 
   3  -2   4      467.47      482.21      8.85 o 
   4  -2   4       39.67       39.17      2.22 o 
   5  -2   4        2.52        2.43      1.10 o 
   6  -2   4        2.28        0.52      2.53 o 
  -6  -1   4        0.86        0.14      2.24 o 
  -5  -1   4       79.23       70.52      3.49 o 
  -4  -1   4       61.04       62.25      3.34 o 
  -3  -1   4       76.83       71.81      2.19 o 
  -2  -1   4      180.30      195.33      3.76 o 
  -1  -1   4       11.04       12.30      1.15 o 
   0  -1   4       18.79       19.30      1.03 o 
   1  -1   4      862.45      878.54     13.51 o 
   2  -1   4       26.88       26.99      1.73 o 
   3  -1   4       70.75       65.32      4.34 o 
   4  -1   4        2.39        2.93      0.92 o 
   5  -1   4        0.87        1.90      1.22 o 
   6  -1   4       18.59       15.05      2.35 o 
  -6   0   4        0.75        4.98      2.40 o 
  -5   0   4        1.72        2.41      1.08 o 
  -4   0   4        0.27        1.76      0.84 o 
  -3   0   4      217.96      229.05      5.66 o 
  -2   0   4      179.62      178.03      3.29 o 
  -1   0   4      305.68      271.16      9.20 o 
   0   0   4      161.76      157.87      2.43 o 
   1   0   4     1529.13     1622.09     15.00 o 
   2   0   4      471.30      491.56      9.11 o 
   3   0   4      290.59      288.11      5.12 o 
   4   0   4       11.04       12.99      1.70 o 
   5   0   4        0.16        1.14      1.02 o 
   6   0   4       41.52       56.60      6.52 o 
  -6   1   4       31.04       34.42      4.22 o 
  -5   1   4       28.73       29.74      2.01 o 
  -4   1   4        2.10        2.85      2.58 o 
  -3   1   4        8.08        5.83      0.84 o 
  -2   1   4       51.31       50.00      1.79 o 
  -1   1   4      324.46      359.57      9.16 o 
   0   1   4      308.07      334.14      3.31 o 
   1   1   4      510.28      548.82      6.91 o 
   2   1   4        3.57        4.43      0.71 o 
   3   1   4        9.12       10.22      1.37 o 
   4   1   4        8.01       11.05      1.49 o 
   5   1   4        8.49        9.18      2.15 o 
  -6   2   4        1.76        3.24      1.95 o 
  -5   2   4       45.55       39.79      2.83 o 
  -4   2   4        0.04        0.74      1.02 o 
  -3   2   4        0.49        0.91      0.57 o 
  -2   2   4      120.43      121.14      2.75 o 
  -1   2   4       24.44       26.33      2.71 o 
   0   2   4        5.63        7.89      1.24 o 
   1   2   4      166.79      175.18      6.18 o 
   2   2   4       76.23       78.76      2.26 o 
   3   2   4       43.76       39.79      2.20 o 
   4   2   4        0.55        0.67      0.96 o 
   5   2   4        2.88        2.79      1.68 o 
  -6   3   4       53.23       49.51      5.52 o 
  -5   3   4       24.72       20.36      3.35 o 
  -4   3   4       38.61       35.33      3.87 o 
  -3   3   4       47.66       40.38      2.41 o 
  -2   3   4        3.14        2.98      1.46 o 
  -1   3   4      735.46      813.62     17.21 o 
   0   3   4      164.74      158.76      3.09 o 
   1   3   4       19.88       19.26      2.37 o 
   2   3   4        1.08        0.33      2.32 o 
   3   3   4       35.19       34.07      2.07 o 
   4   3   4        6.07        9.39      2.07 o 
   5   3   4       41.03       40.96      3.87 o 
  -6   4   4       20.10       16.31      3.22 o 
  -5   4   4        1.39        2.50      1.87 o 
  -4   4   4       93.06       92.01      6.06 o 
  -3   4   4       16.71       11.56      1.81 o 
  -2   4   4      202.12      205.19      7.92 o 
  -1   4   4       21.60       23.28      1.15 o 
   0   4   4      212.99      202.33      3.86 o 
   1   4   4       42.18       44.43      3.55 o 
   2   4   4        2.37        3.67      2.06 o 
   3   4   4      130.00      114.99      4.30 o 
   4   4   4        4.88        3.34      1.64 o 
  -6   5   4       19.08       20.86      3.68 o 
  -5   5   4       24.65       25.82      3.72 o 
  -4   5   4      328.38      323.55     11.75 o 
  -3   5   4        0.04       -0.65      1.52 o 
  -2   5   4      130.04      140.24      6.73 o 
  -1   5   4      148.60      141.06      3.26 o 
   0   5   4      179.45      176.70     11.08 o 
   1   5   4       91.55       87.64      2.63 o 
   2   5   4        3.10        0.51      1.66 o 
   3   5   4       26.70       21.59      3.40 o 
   4   5   4       22.82       17.05      3.53 o 
  -6   6   4        0.00       -0.05      2.16 o 
  -5   6   4       69.33       68.71      5.82 o 
  -4   6   4        2.82        4.22      2.03 o 
  -3   6   4       94.94       88.94      5.58 o 
  -2   6   4       11.69       10.44      2.86 o 
  -1   6   4      111.02      111.33      3.21 o 
   0   6   4      357.56      363.88      7.43 o 
   1   6   4       56.79       58.90      6.20 o 
   2   6   4      116.72      108.70      7.05 o 
   3   6   4        2.77        2.70      2.25 o 
  -6   7   4        1.22       -0.45      1.27 o 
  -5   7   4      209.81      204.88      7.53 o 
  -4   7   4        3.62        3.78      1.98 o 
  -3   7   4        4.24        3.44      1.66 o 
  -2   7   4       14.02       15.72      2.52 o 
  -1   7   4       49.70       48.19      2.02 o 
   0   7   4      276.00      281.85      8.24 o 
   1   7   4       17.69       19.55      2.38 o 
   2   7   4        5.36        5.40      2.47 o 
   3   7   4       10.49       10.00      3.10 o 
  -5   8   4        2.04        3.00      1.49 o 
  -4   8   4       14.42       14.23      2.18 o 
  -3   8   4       41.66       41.98      3.30 o 
  -2   8   4        1.54        2.49      1.42 o 
  -1   8   4      255.27      254.97      6.45 o 
   0   8   4       31.06       36.17      5.51 o 
   1   8   4        7.76        9.07      2.16 o 
   2   8   4        1.06        2.80      1.91 o 
  -5   9   4        0.56       -1.15      2.52 o 
  -4   9   4        0.03        1.52      1.50 o 
  -3   9   4       19.77       15.85      2.22 o 
  -2   9   4       31.47       33.85      3.64 o 
  -1   9   4       91.01       92.46      3.94 o 
   0   9   4        8.72       15.07      3.92 o 
   1   9   4       28.14       42.25      6.21 o 
  -3  10   4        0.61       -0.05      1.31 o 
  -2  10   4        3.47        6.12      3.99 o 
  -1  10   4       66.89       72.04      5.10 o 
   0 -11   5        1.95       -0.34      2.14 o 
   1 -11   5        0.02        0.45      1.60 o 
   2 -11   5        4.86        3.30      2.75 o 
   3 -11   5        6.83       10.28      3.66 o 
   4 -11   5        2.29        3.82      3.04 o 
  -2 -10   5       64.22       67.44      6.95 o 
  -1 -10   5        6.24        6.85      3.02 o 
   0 -10   5        0.22        3.53      2.23 o 
   1 -10   5        0.01        2.03      1.60 o 
   2 -10   5       13.75       14.63      3.43 o 
   3 -10   5       18.98       15.90      2.57 o 
   4 -10   5       13.05       12.11      2.40 o 
   5 -10   5        2.33        6.28      3.84 o 
  -3  -9   5       11.27       11.09      3.31 o 
  -2  -9   5       17.91       19.18      3.92 o 
  -1  -9   5       37.18       40.39      4.92 o 
   0  -9   5       63.06       54.19      5.36 o 
   1  -9   5       33.39       32.78      2.27 o 
   2  -9   5       21.79       17.36      1.96 o 
   3  -9   5        3.66        4.19      1.81 o 
   4  -9   5       10.49       15.36      2.70 o 
   5  -9   5        5.25        6.20      2.20 o 
  -3  -8   5       12.64       12.93      3.45 o 
  -2  -8   5       27.54       25.21      4.19 o 
  -1  -8   5       86.26       82.07      6.38 o 
   0  -8   5       60.08       50.27      3.01 o 
   1  -8   5       29.72       29.37      3.49 o 
   2  -8   5       32.01       31.47      2.49 o 
   3  -8   5       12.73       12.23      2.98 o 
   4  -8   5        2.59        3.49      2.02 o 
   5  -8   5        0.33        1.83      2.39 o 
  -4  -7   5        0.08        3.94      2.63 o 
  -3  -7   5       42.05       39.66      5.05 o 
  -2  -7   5       96.76       96.88      7.07 o 
  -1  -7   5      100.16      102.64      3.70 o 
   0  -7   5      297.07      286.07     11.30 o 
   1  -7   5       15.86       12.00      2.25 o 
   2  -7   5        5.58        6.71      1.19 o 
   3  -7   5        2.61        5.83      1.71 o 
   4  -7   5        0.17        3.36      6.39 o 
   5  -7   5        0.49        0.65      1.69 o 
   6  -7   5      110.32      104.34      6.49 o 
  -4  -6   5        7.63        9.69      3.15 o 
  -3  -6   5       41.52       39.55      4.83 o 
  -2  -6   5      180.40      183.95      9.13 o 
  -1  -6   5        1.00       -0.19      0.90 o 
   0  -6   5        0.00        0.63      1.00 o 
   1  -6   5        8.25        8.57      1.41 o 
   2  -6   5       14.78       11.97      2.51 o 
   3  -6   5        1.54        5.23      1.69 o 
   4  -6   5       35.27       36.08      3.22 o 
   5  -6   5        0.84        2.08      1.74 o 
   6  -6   5       18.99       25.99      3.22 o 
  -5  -5   5       49.78       61.52      6.51 o 
  -4  -5   5       88.03       89.67      7.01 o 
  -3  -5   5        0.04        0.22      1.98 o 
  -2  -5   5       70.83       69.82      2.08 o 
  -1  -5   5       83.07       95.16      3.37 o 
   0  -5   5      554.40      537.97      8.27 o 
   1  -5   5      187.42      177.66      7.11 o 
   2  -5   5       87.15       87.09      5.50 o 
   3  -5   5       12.93       10.70      1.03 o 
   4  -5   5       15.93       16.16      2.30 o 
   5  -5   5       67.72       66.65      4.21 o 
   6  -5   5        1.25        2.22      1.48 o 
  -5  -4   5       12.91       14.23      3.45 o 
  -4  -4   5       16.57       20.00      3.64 o 
  -3  -4   5        0.01       -2.32      1.75 o 
  -2  -4   5       25.29       27.59      1.30 o 
  -1  -4   5      685.67      701.00      8.58 o 
   0  -4   5      382.55      380.89      5.10 o 
   1  -4   5        6.95        8.00      2.72 o 
   2  -4   5      124.65      127.25      3.08 o 
   3  -4   5       16.67       20.98      2.93 o 
   4  -4   5      144.70      147.43      6.43 o 
   5  -4   5       16.51       17.07      2.95 o 
   6  -4   5       27.33       31.32      2.66 o 
  -6  -3   5       26.93       25.71      4.49 o 
  -5  -3   5        0.47        2.71      2.07 o 
  -4  -3   5        8.78        8.68      2.39 o 
  -3  -3   5       69.52       76.61      3.83 o 
  -2  -3   5       64.47       71.20      1.93 o 
  -1  -3   5       33.23       33.63      2.10 o 
   0  -3   5       93.53       96.42      2.30 o 
   1  -3   5       30.33       27.57      3.48 o 
   2  -3   5      122.29      125.99      6.20 o 
   3  -3   5      208.74      210.68      5.97 o 
   4  -3   5        0.98        1.42      1.44 o 
   5  -3   5        0.43        1.08      1.12 o 
   6  -3   5       12.66       19.54      2.76 o 
  -6  -2   5       32.94       32.54      4.65 o 
  -5  -2   5       18.78       22.11      3.66 o 
  -4  -2   5       11.41       13.75      2.05 o 
  -3  -2   5      188.89      181.88      5.57 o 
  -2  -2   5      290.94      312.61      6.73 o 
  -1  -2   5       16.04       13.45      1.38 o 
   0  -2   5      126.35      127.75      3.20 o 
   1  -2   5      299.19      316.38      7.18 o 
   2  -2   5      260.70      256.99      5.06 o 
   3  -2   5        0.90        1.37      1.85 o 
   4  -2   5       52.27       53.21      3.47 o 
   5  -2   5        0.09        0.91      1.31 o 
   6  -2   5        0.40       -0.38      1.47 o 
  -6  -1   5       10.63       12.38      3.10 o 
  -5  -1   5       44.57       40.92      4.43 o 
  -4  -1   5       71.63       70.73      2.47 o 
  -3  -1   5        4.93        8.00      0.73 o 
  -2  -1   5        8.56        7.46      1.18 o 
  -1  -1   5       37.54       34.11      2.81 o 
   0  -1   5       29.70       27.24      1.29 o 
   1  -1   5      233.29      221.44      7.27 o 
   2  -1   5      401.38      408.31     11.46 o 
   3  -1   5       95.28       88.26      5.40 o 
   4  -1   5        0.86        1.50      1.36 o 
   5  -1   5       32.07       30.13      2.88 o 
   6  -1   5       27.95       27.86      4.54 o 
  -6   0   5        1.09        0.58      1.66 o 
  -5   0   5        9.57        9.08      1.89 o 
  -4   0   5       11.36       11.52      1.12 o 
  -3   0   5        9.21        9.34      1.40 o 
  -2   0   5       47.78       48.24      2.15 o 
  -1   0   5       10.31       11.51      0.94 o 
   0   0   5     1081.72     1132.69      9.72 o 
   1   0   5      265.07      262.34      7.12 o 
   2   0   5      356.73      334.91      6.50 o 
   3   0   5       55.55       54.84      3.04 o 
   4   0   5       12.63       13.10      1.88 o 
   5   0   5       15.44       14.87      2.25 o 
   6   0   5       66.91       79.66      7.61 o 
  -6   1   5       22.66       19.25      3.17 o 
  -5   1   5        8.20        5.82      1.01 o 
  -4   1   5        7.78        7.44      1.29 o 
  -3   1   5        4.00        4.13      0.73 o 
  -2   1   5       45.39       44.18      4.32 o 
  -1   1   5        8.09        7.05      0.97 o 
   0   1   5       57.79       56.67      1.36 o 
   1   1   5       22.95       20.72      2.49 o 
   2   1   5      275.47      264.82      5.54 o 
   3   1   5       32.49       32.91      1.51 o 
   4   1   5       73.28       57.95      2.95 o 
   5   1   5        1.01        5.10      1.97 o 
  -6   2   5        6.83        8.04      1.77 o 
  -5   2   5       66.58       68.11      4.06 o 
  -4   2   5       26.54       30.49      2.18 o 
  -3   2   5        8.47        8.52      0.79 o 
  -2   2   5        0.07        0.40      1.64 o 
  -1   2   5      628.84      610.13     12.84 o 
   0   2   5       19.19       15.75      1.29 o 
   1   2   5      108.34      103.35      5.07 o 
   2   2   5       14.85       13.68      1.45 o 
   3   2   5        5.65        8.31      1.33 o 
   4   2   5       91.00       82.16      3.52 o 
   5   2   5        3.28        5.16      2.02 o 
  -6   3   5       55.70       55.62      5.93 o 
  -5   3   5       56.15       56.06      5.26 o 
  -4   3   5      109.57      109.39      6.83 o 
  -3   3   5       21.42       23.37      3.03 o 
  -2   3   5       45.55       46.69      3.76 o 
  -1   3   5       27.22       26.66      2.98 o 
   0   3   5      102.97      103.19      2.56 o 
   1   3   5       50.02       48.69      2.84 o 
   2   3   5      123.14      115.06      5.28 o 
   3   3   5      224.46      201.21      5.22 o 
   4   3   5        7.08        9.22      2.23 o 
   5   3   5        1.21        3.32      1.91 o 
  -6   4   5        0.29        1.61      1.89 o 
  -5   4   5       15.21       20.44      3.49 o 
  -4   4   5        1.37        1.42      1.71 o 
  -3   4   5      237.26      240.77      9.57 o 
  -2   4   5       23.55       21.86      3.07 o 
  -1   4   5        0.00        1.19      1.54 o 
   0   4   5       91.90       86.20      2.52 o 
   1   4   5      699.74      667.82     11.78 o 
   2   4   5        7.05        7.23      2.24 o 
   3   4   5       11.81       10.41      1.61 o 
   4   4   5        3.14        0.66      2.21 o 
  -6   5   5        1.21        4.06      2.60 o 
  -5   5   5       42.93       40.27      4.76 o 
  -4   5   5      313.36      314.68     11.99 o 
  -3   5   5       41.61       42.31      4.14 o 
  -2   5   5       84.87       77.30      5.41 o 
  -1   5   5       14.94       16.05      1.34 o 
   0   5   5       86.18       83.81      3.51 o 
   1   5   5      784.44      753.21     13.30 o 
   2   5   5       11.60       10.59      2.66 o 
   3   5   5        5.35        4.26      2.40 o 
   4   5   5        0.15       -0.06      2.15 o 
  -6   6   5       39.04       45.71      5.33 o 
  -5   6   5       17.97       20.64      3.50 o 
  -4   6   5       97.02      101.37      6.81 o 
  -3   6   5        7.56        4.66      2.03 o 
  -2   6   5       53.09       47.16      4.61 o 
  -1   6   5        3.40        1.98      1.15 o 
   0   6   5      100.81       97.41     10.50 o 
   1   6   5      124.70      119.84      5.11 o 
   2   6   5       21.29       20.85      2.61 o 
   3   6   5        5.60       12.22      3.27 o 
  -5   7   5      173.52      168.92      9.49 o 
  -4   7   5       14.31       13.88      3.00 o 
  -3   7   5       45.58       46.67      4.66 o 
  -2   7   5       59.31       64.83      5.53 o 
  -1   7   5       95.45       94.77      3.78 o 
   0   7   5      198.77      192.62      6.18 o 
   1   7   5       19.61       22.77      2.63 o 
   2   7   5        0.32        2.44      1.64 o 
  -5   8   5       13.08       12.16      2.31 o 
  -4   8   5        0.65       -0.64      1.74 o 
  -3   8   5       28.53       29.02      2.84 o 
  -2   8   5       13.09       14.29      3.11 o 
  -1   8   5       28.80       27.86      2.31 o 
   0   8   5       10.34       13.37      3.60 o 
   1   8   5       12.84       26.71      4.90 o 
  -4   9   5       10.43       14.88      2.36 o 
  -3   9   5       61.53       64.12      5.14 o 
  -2   9   5       33.90       30.09      3.71 o 
  -1   9   5        4.88        9.01      2.22 o 
   0   9   5       49.91       51.41      6.41 o 
  -2  10   5       16.07       18.85      3.77 o 
   0 -11   6        2.90        3.53      2.73 o 
   1 -11   6        1.37       -2.17      2.76 o 
   3 -11   6       69.63       55.53      5.98 o 
  -2 -10   6        9.44       11.17      3.43 o 
  -1 -10   6       17.22       23.28      4.12 o 
   0 -10   6        7.09       11.93      3.40 o 
   1 -10   6        4.54        5.01      1.36 o 
   2 -10   6       50.31       50.70      5.22 o 
   3 -10   6       70.81       63.11      6.11 o 
   4 -10   6        2.48        5.05      2.04 o 
  -2  -9   6        5.93        8.93      3.34 o 
  -1  -9   6       69.78       66.88      6.26 o 
   0  -9   6       19.82       19.71      2.21 o 
   1  -9   6       78.58       69.42      5.34 o 
   2  -9   6       28.68       25.60      3.84 o 
   3  -9   6       73.10       68.28      4.44 o 
   4  -9   6       61.64       67.84      4.74 o 
   5  -9   6        8.64       17.17      2.99 o 
  -3  -8   6       35.48       32.83      5.01 o 
  -2  -8   6        9.73       12.84      3.23 o 
  -1  -8   6        0.30        0.10      1.97 o 
   0  -8   6      114.44      115.81      5.43 o 
   1  -8   6       27.61       24.94      3.29 o 
   2  -8   6      171.71      166.18      5.29 o 
   3  -8   6        0.14        0.90      1.73 o 
   4  -8   6       91.19       95.95      5.38 o 
   5  -8   6       50.62       54.64      4.43 o 
  -4  -7   6       12.39       11.54      3.35 o 
  -3  -7   6       64.79       71.30      6.62 o 
  -2  -7   6       74.72       71.64      6.27 o 
  -1  -7   6       11.79       12.30      1.62 o 
   0  -7   6      300.90      282.74      7.21 o 
   1  -7   6       56.01       52.51      4.43 o 
   2  -7   6        0.25        0.88      2.03 o 
   3  -7   6       60.67       72.46      4.24 o 
   4  -7   6        9.33       13.22      2.90 o 
   5  -7   6       25.73       26.19      3.26 o 
  -4  -6   6       21.91       25.35      4.25 o 
  -3  -6   6        0.52        1.29      2.12 o 
  -2  -6   6        0.00        1.32      0.77 o 
  -1  -6   6       57.88       57.44      3.51 o 
   0  -6   6        4.04        2.28      2.20 o 
   1  -6   6        1.83        0.04      1.77 o 
   2  -6   6        0.08       -1.40      1.78 o 
   3  -6   6       33.19       34.40      3.04 o 
   4  -6   6      103.41      104.96      5.14 o 
   5  -6   6        0.00        4.61      2.69 o 
   6  -6   6        0.90        1.79      1.82 o 
  -5  -5   6       26.41       29.88      4.71 o 
  -4  -5   6      182.24      180.34     10.08 o 
  -3  -5   6        8.73       10.11      2.70 o 
  -2  -5   6        0.00        0.32      0.57 o 
  -1  -5   6        9.66        9.87      1.45 o 
   0  -5   6      373.12      376.58      7.44 o 
   1  -5   6      187.42      172.80      8.69 o 
   2  -5   6       46.18       38.76      1.97 o 
   3  -5   6       25.19       22.51      3.46 o 
   4  -5   6      118.49      114.34      5.18 o 
   5  -5   6       86.38       89.79      4.94 o 
   6  -5   6        1.16        3.13      1.47 o 
  -5  -4   6        0.01        1.70      2.19 o 
  -4  -4   6        1.45        1.90      2.09 o 
  -3  -4   6       61.30       69.62      5.44 o 
  -2  -4   6       29.85       31.31      2.52 o 
  -1  -4   6       89.84       93.35      2.84 o 
   0  -4   6      885.36      894.23      9.76 o 
   1  -4   6        6.34        5.77      0.92 o 
   2  -4   6       24.03       25.04      1.59 o 
   3  -4   6       60.20       62.30      5.07 o 
   4  -4   6        7.43        5.41      2.45 o 
   5  -4   6       74.54       74.84      3.68 o 
   6  -4   6        0.86        1.79      2.17 o 
  -5  -3   6       34.64       31.94      4.39 o 
  -4  -3   6        5.30        4.73      2.34 o 
  -3  -3   6       37.19       39.16      2.89 o 
  -2  -3   6      570.98      590.59     10.55 o 
  -1  -3   6      516.79      531.64      9.11 o 
   0  -3   6        8.40        7.08      1.01 o 
   1  -3   6      327.62      330.85      8.89 o 
   2  -3   6      501.52      491.64     13.76 o 
   3  -3   6        6.79        6.54      0.77 o 
   4  -3   6        3.33        4.64      1.58 o 
   5  -3   6       25.47       20.78      2.56 o 
   6  -3   6        2.71        5.69      3.05 o 
  -6  -2   6        3.68        3.77      2.39 o 
  -5  -2   6        9.55       11.75      2.88 o 
  -4  -2   6       59.18       56.83      3.55 o 
  -3  -2   6        4.94        6.16      1.39 o 
  -2  -2   6      650.38      635.96     10.64 o 
  -1  -2   6      357.54      362.04     21.38 o 
   0  -2   6      157.55      163.33      3.20 o 
   1  -2   6        0.51        1.44      0.98 o 
   2  -2   6       84.13       77.25      2.31 o 
   3  -2   6       42.10       46.44      6.28 o 
   4  -2   6       11.97       12.87      2.10 o 
   5  -2   6        7.82        7.44      2.03 o 
   6  -2   6        3.70        6.13      2.02 o 
  -6  -1   6        3.76        3.13      2.04 o 
  -5  -1   6        5.65        6.95      1.77 o 
  -4  -1   6        0.05       -0.01      1.00 o 
  -3  -1   6      179.76      179.82      8.16 o 
  -2  -1   6      427.52      442.60      8.77 o 
  -1  -1   6       36.68       42.88      3.32 o 
   0  -1   6      173.74      195.27      3.52 o 
   1  -1   6        6.24        5.33      1.36 o 
   2  -1   6        8.11        9.08      1.13 o 
   3  -1   6        5.61        4.45      1.53 o 
   4  -1   6       11.89       12.96      2.10 o 
   5  -1   6       13.46       15.39      2.28 o 
  -6   0   6        0.79        4.09      2.11 o 
  -5   0   6      125.67      121.03      5.29 o 
  -4   0   6       35.25       34.44      1.63 o 
  -3   0   6       80.30       87.53      5.73 o 
  -2   0   6        1.25        0.31      0.44 o 
  -1   0   6        3.25        3.77      0.70 o 
   0   0   6      208.70      224.46      4.39 o 
   1   0   6       83.22       89.32      4.21 o 
   2   0   6       16.21       17.39      1.56 o 
   3   0   6        0.05        1.43      1.46 o 
   4   0   6        0.11        1.36      1.18 o 
   5   0   6       15.91       18.06      2.43 o 
  -6   1   6        1.88        1.96      1.33 o 
  -5   1   6        0.50        1.25      1.14 o 
  -4   1   6       18.07       16.82      2.71 o 
  -3   1   6       12.05       11.70      1.28 o 
  -2   1   6        3.18        2.09      0.50 o 
  -1   1   6      350.39      385.60     16.05 o 
   0   1   6        0.07        0.56      0.56 o 
   1   1   6      198.05      200.97      7.19 o 
   2   1   6       73.48       71.55      2.55 o 
   3   1   6        0.22        0.87      1.35 o 
   4   1   6        0.18        2.66      1.35 o 
   5   1   6       48.66       52.58      6.29 o 
  -6   2   6       33.40       32.76      4.83 o 
  -5   2   6       17.25       18.75      2.10 o 
  -4   2   6        1.36        2.88      0.89 o 
  -3   2   6      272.30      270.43      5.45 o 
  -2   2   6        0.20       -0.63      1.85 o 
  -1   2   6      213.22      210.89     11.01 o 
   0   2   6       45.20       48.16      2.00 o 
   1   2   6        3.81        5.55      2.09 o 
   2   2   6      214.29      204.52      3.89 o 
   3   2   6       20.21       22.21      1.93 o 
   4   2   6       23.35       24.74      2.18 o 
   5   2   6        5.42       10.20      2.57 o 
  -6   3   6        7.64        5.44      2.52 o 
  -5   3   6        3.32        7.50      2.78 o 
  -4   3   6        7.34        5.43      2.09 o 
  -3   3   6        8.32       11.68      2.74 o 
  -2   3   6       78.00       81.30      5.36 o 
  -1   3   6      109.58       89.11      9.12 o 
   0   3   6        1.80        1.74      1.23 o 
   1   3   6      240.96      239.38      8.60 o 
   2   3   6       23.79       25.11      2.10 o 
   3   3   6        1.71        3.09      1.24 o 
   4   3   6       35.21       29.11      3.18 o 
  -6   4   6        1.69        6.24      2.71 o 
  -5   4   6        2.82        8.17      2.61 o 
  -4   4   6      315.26      314.89     12.45 o 
  -3   4   6       21.11       24.25      3.30 o 
  -2   4   6       11.67       13.78      2.75 o 
  -1   4   6       83.63       86.60      5.82 o 
   0   4   6      122.59      121.92      3.25 o 
   1   4   6      643.55      620.25     11.46 o 
   2   4   6      106.80      103.95      4.83 o 
   3   4   6        2.12        1.89      1.85 o 
   4   4   6        0.54        5.34      2.88 o 
  -6   5   6        0.32       -1.37      2.05 o 
  -5   5   6       19.58       20.54      3.64 o 
  -4   5   6       26.41       30.32      4.03 o 
  -3   5   6       71.43       67.84      5.40 o 
  -2   5   6        9.00       10.02      2.60 o 
  -1   5   6      219.88      219.51      7.08 o 
   0   5   6      277.46      268.10      8.36 o 
   1   5   6       11.13       11.33      1.84 o 
   2   5   6       32.39       28.86      2.91 o 
   3   5   6        0.00        4.16      2.53 o 
  -5   6   6        0.23        0.70      1.88 o 
  -4   6   6        7.71       10.02      2.98 o 
  -3   6   6       40.23       37.78      4.23 o 
  -2   6   6        6.77        7.75      2.52 o 
  -1   6   6      395.66      396.70     10.22 o 
   0   6   6      157.35      156.92      6.18 o 
   1   6   6        1.18        2.48      2.39 o 
   2   6   6       16.02       13.67      2.35 o 
   3   6   6       76.18       82.20      5.33 o 
  -5   7   6        0.00        0.83      2.14 o 
  -4   7   6       20.69       23.02      3.83 o 
  -3   7   6       24.66       19.77      3.25 o 
  -2   7   6       12.89       16.60      3.30 o 
  -1   7   6        2.35        1.00      1.71 o 
   0   7   6       78.02       80.68      7.05 o 
   1   7   6        0.05        5.13      3.10 o 
   2   7   6        3.66        6.81      2.28 o 
  -4   8   6        0.45        1.05      1.72 o 
  -3   8   6        4.84        2.01      1.88 o 
  -2   8   6       26.13       22.73      5.60 o 
  -1   8   6       40.70       39.18      2.71 o 
   0   8   6       28.50       28.34      3.44 o 
   1   8   6        5.26        7.25      3.35 o 
  -3   9   6       10.11        3.04      2.20 o 
  -2   9   6        0.50        1.72      3.30 o 
  -1   9   6       21.75       28.87      3.38 o 
   0 -11   7        7.07       11.78      3.40 o 
   1 -11   7        4.06        6.81      3.25 o 
   2 -11   7        0.15       -0.64      1.97 o 
   3 -11   7        0.51       -0.73      2.20 o 
  -1 -10   7        3.71        8.47      3.16 o 
   0 -10   7        5.77        3.02      2.67 o 
   1 -10   7       11.46       10.56      2.11 o 
   2 -10   7        5.38        3.47      2.19 o 
   3 -10   7        0.67        1.06      1.97 o 
   4 -10   7        6.95        9.97      3.36 o 
  -2  -9   7       20.84       27.58      4.88 o 
  -1  -9   7        0.04        2.99      2.59 o 
   0  -9   7       84.53       85.99      4.36 o 
   1  -9   7       16.55       13.98      3.03 o 
   2  -9   7        0.07       -2.49      1.92 o 
   3  -9   7        1.03        2.53      2.08 o 
   4  -9   7        2.67        7.09      2.84 o 
   5  -9   7       22.31       22.15      5.82 o 
  -3  -8   7       21.22       23.61      4.39 o 
  -2  -8   7       50.82       54.67      5.83 o 
  -1  -8   7        5.93        7.55      2.76 o 
   0  -8   7        3.13        4.30      1.69 o 
   1  -8   7       72.97       70.86      5.42 o 
   2  -8   7      105.54      101.93      6.85 o 
   3  -8   7       15.53       17.53      3.19 o 
   4  -8   7       12.42       15.41      3.75 o 
   5  -8   7       35.65       39.11      3.84 o 
  -4  -7   7        4.12        8.81      3.09 o 
  -3  -7   7        1.49        1.69      2.49 o 
  -2  -7   7       52.45       49.77      5.21 o 
  -1  -7   7      104.52      104.18      4.21 o 
   0  -7   7      202.20      194.81      8.03 o 
   1  -7   7       61.59       58.87      4.85 o 
   2  -7   7       69.29       55.21      5.00 o 
   3  -7   7        0.58        1.37      1.89 o 
   4  -7   7       13.03       15.34      3.54 o 
   5  -7   7      132.64      148.09      6.89 o 
  -4  -6   7        1.29        2.88      2.42 o 
  -3  -6   7       38.71       35.24      4.51 o 
  -2  -6   7       45.51       44.35      2.59 o 
  -1  -6   7       44.11       45.91      2.87 o 
   0  -6   7        0.32       -0.04      1.82 o 
   1  -6   7       37.49       37.64      3.84 o 
   2  -6   7      134.21      148.22      7.92 o 
   3  -6   7        0.25       -1.33      2.04 o 
   4  -6   7       28.43       26.71      4.08 o 
   5  -6   7       11.13       18.97      4.01 o 
  -5  -5   7       10.29       13.27      3.71 o 
  -4  -5   7       28.05       28.60      4.45 o 
  -3  -5   7        2.28        0.91      1.80 o 
  -2  -5   7       29.16       30.91      2.64 o 
  -1  -5   7       24.02       26.85      1.80 o 
   0  -5   7        1.04        1.28      0.73 o 
   1  -5   7       63.27       65.44      2.55 o 
   2  -5   7        7.81        5.83      0.77 o 
   3  -5   7       52.51       52.34      2.47 o 
   4  -5   7        0.10       -1.68      2.24 o 
   5  -5   7       58.73       62.92      6.23 o 
  -5  -4   7        6.25        6.47      2.70 o 
  -4  -4   7        0.74        2.06      2.24 o 
  -3  -4   7        1.91        3.19      1.29 o 
  -2  -4   7       91.13      101.22      4.26 o 
  -1  -4   7       35.07       40.92      2.60 o 
   0  -4   7       37.51       44.93      2.41 o 
   1  -4   7      191.10      189.31      8.47 o 
   2  -4   7        0.05        1.33      1.01 o 
   3  -4   7       97.55      100.13      6.71 o 
   4  -4   7       20.04       14.92      3.00 o 
   5  -4   7        7.07        7.33      3.20 o 
  -5  -3   7       23.20       13.33      2.88 o 
  -4  -3   7       67.96       68.67      4.14 o 
  -3  -3   7       27.87       29.28      2.48 o 
  -2  -3   7      165.34      165.42      5.24 o 
  -1  -3   7       65.90       71.58      2.12 o 
   0  -3   7       46.93       54.18      3.46 o 
   1  -3   7        9.58       11.41      0.81 o 
   2  -3   7       82.13       76.86      5.38 o 
   3  -3   7      147.39      154.66      5.78 o 
   4  -3   7       81.18       80.96      4.55 o 
   5  -3   7       60.43       60.91      4.36 o 
  -6  -2   7        9.85       16.98      3.65 o 
  -5  -2   7        6.81       10.89      3.65 o 
  -4  -2   7       96.82       96.77      4.78 o 
  -3  -2   7       37.88       38.57      3.27 o 
  -2  -2   7        3.66        4.44      1.16 o 
  -1  -2   7      160.46      155.64      5.14 o 
   0  -2   7       83.75       94.18      3.05 o 
   1  -2   7        3.96        3.95      1.52 o 
   2  -2   7       11.36       13.98      2.00 o 
   3  -2   7      178.10      174.33      4.33 o 
   4  -2   7        2.56        1.20      1.43 o 
   5  -2   7       33.98       29.80      3.15 o 
  -6  -1   7        6.50        3.37      1.91 o 
  -5  -1   7       47.35       44.46      3.41 o 
  -4  -1   7      144.39      141.38      5.40 o 
  -3  -1   7      167.40      170.17      5.34 o 
  -2  -1   7       49.68       42.05      2.35 o 
  -1  -1   7       34.95       35.20      3.14 o 
   0  -1   7      179.67      184.93      3.71 o 
   1  -1   7        2.51        6.03      2.08 o 
   2  -1   7       39.27       40.52      1.98 o 
   3  -1   7       66.96       68.52      2.80 o 
   4  -1   7       24.48       22.92      2.58 o 
   5  -1   7        2.73        0.35      1.75 o 
  -6   0   7       28.06       39.30      5.59 o 
  -5   0   7        2.13        2.20      1.44 o 
  -4   0   7       48.65       45.04      2.95 o 
  -3   0   7       71.09       63.10      3.02 o 
  -2   0   7       37.99       34.09      1.95 o 
  -1   0   7      117.62      116.25      5.40 o 
   0   0   7       98.49       90.75      4.64 o 
   1   0   7       43.39       41.39      3.14 o 
   2   0   7       13.66       15.58      1.56 o 
   3   0   7       19.76       21.16      1.90 o 
   4   0   7      115.49      119.73      5.49 o 
   5   0   7        5.47        7.26      1.90 o 
  -6   1   7       37.79       39.02      5.37 o 
  -5   1   7        5.46        6.84      2.02 o 
  -4   1   7      117.07      117.20      4.37 o 
  -3   1   7       61.46       62.47      2.74 o 
  -2   1   7       98.54       92.20      2.71 o 
  -1   1   7        3.24        3.75      0.94 o 
   0   1   7      149.53      153.03      4.38 o 
   1   1   7       68.39       61.98      3.14 o 
   2   1   7        2.59        2.27      1.45 o 
   3   1   7       39.58       39.73      3.12 o 
   4   1   7        0.40        2.00      1.44 o 
   5   1   7        0.67        7.73      3.57 o 
  -6   2   7        8.77        9.58      3.45 o 
  -5   2   7        1.56        5.80      2.58 o 
  -4   2   7        6.55        9.58      2.86 o 
  -3   2   7      319.55      306.42     13.13 o 
  -2   2   7       58.18       58.80      4.65 o 
  -1   2   7        5.80        5.12      2.17 o 
   0   2   7       64.33       65.61      2.91 o 
   1   2   7       38.51       40.27      2.76 o 
   2   2   7       29.39       27.46      2.64 o 
   3   2   7        2.72        4.35      1.65 o 
   4   2   7        1.66        2.96      1.54 o 
  -6   3   7       24.00       26.78      4.56 o 
  -5   3   7        1.06       -0.20      2.04 o 
  -4   3   7      206.75      193.27      9.92 o 
  -3   3   7       44.94       48.32      4.80 o 
  -2   3   7       29.18       27.43      3.60 o 
  -1   3   7       37.12       36.47      2.90 o 
   0   3   7       16.88       15.69      1.39 o 
   1   3   7      125.82      135.67      7.37 o 
   2   3   7       22.81       25.49      2.74 o 
   3   3   7       10.98        9.47      1.46 o 
   4   3   7        6.05        5.43      1.98 o 
  -6   4   7        0.01        5.63      2.89 o 
  -5   4   7        6.58        6.73      2.82 o 
  -4   4   7      180.89      189.79      9.93 o 
  -3   4   7      103.23       95.08      6.49 o 
  -2   4   7       23.30       21.86      3.39 o 
  -1   4   7       19.27       12.24      2.69 o 
   0   4   7       18.21       23.46      3.35 o 
   1   4   7        2.91        3.48      1.35 o 
   2   4   7        4.75        8.77      3.37 o 
   3   4   7       12.55       17.93      3.82 o 
  -5   5   7      104.96      101.73      7.84 o 
  -4   5   7        2.38        4.20      2.29 o 
  -3   5   7      110.26      100.59      6.78 o 
  -2   5   7       18.21       18.72      3.26 o 
  -1   5   7       15.95       14.56      3.33 o 
   0   5   7      353.39      349.89      9.62 o 
   1   5   7       76.94       78.53      4.12 o 
   2   5   7        8.37       12.45      2.19 o 
   3   5   7       50.30       58.26      4.46 o 
  -5   6   7        7.13        7.36      2.69 o 
  -4   6   7        6.40        5.41      2.59 o 
  -3   6   7       70.39       64.28      5.82 o 
  -2   6   7      134.86      129.28      8.08 o 
  -1   6   7        0.06        4.97      2.72 o 
   0   6   7       23.09       25.43      3.36 o 
   1   6   7        0.71        1.46      2.69 o 
   2   6   7       22.76       28.56      6.22 o 
  -5   7   7        5.23        4.93      2.81 o 
  -4   7   7       21.88       22.38      3.99 o 
  -3   7   7       68.68       65.07      6.00 o 
  -2   7   7       26.19       29.55      4.36 o 
  -1   7   7       15.21       13.53      2.45 o 
   0   7   7        7.85       11.15      4.66 o 
   1   7   7        4.30        7.06      3.29 o 
  -4   8   7        2.26        4.11      2.86 o 
  -3   8   7       18.41       15.70      3.55 o 
  -2   8   7        4.90       10.30      3.35 o 
  -1   8   7       22.31       25.72      3.71 o 
   0   8   7        0.32        4.33      3.80 o 
   1 -11   8        4.53        2.58      2.72 o 
   2 -11   8        5.57        5.74      2.62 o 
  -1 -10   8        4.19        6.11      2.78 o 
   0 -10   8        0.31        2.67      2.89 o 
   1 -10   8       32.16       34.64      3.90 o 
   2 -10   8        5.40        2.12      2.17 o 
   3 -10   8        0.33        4.04      2.39 o 
   4 -10   8        7.52        8.67      3.15 o 
  -2  -9   8       26.15       30.68      5.01 o 
  -1  -9   8        0.12        0.47      2.36 o 
   0  -9   8        0.68        0.53      1.58 o 
   1  -9   8       21.59       17.39      3.27 o 
   2  -9   8        0.03        1.23      2.02 o 
   3  -9   8       58.82       48.18      5.61 o 
   4  -9   8       16.54       17.19      3.88 o 
  -3  -8   8       16.29       24.74      4.54 o 
  -2  -8   8        0.00       -0.59      1.95 o 
  -1  -8   8       11.11       10.55      3.26 o 
   0  -8   8        4.23        6.01      1.62 o 
   1  -8   8        0.39       -0.66      2.01 o 
   2  -8   8       22.88       19.62      3.40 o 
   3  -8   8       56.64       55.42      5.71 o 
   4  -8   8       91.29       92.76      7.76 o 
   5  -8   8       27.01       31.39      5.13 o 
  -3  -7   8       18.75       13.75      3.30 o 
  -2  -7   8        1.54        3.19      2.68 o 
  -1  -7   8       26.67       28.82      2.53 o 
   0  -7   8       74.22       66.68      4.92 o 
   1  -7   8      116.03      112.25      6.84 o 
   2  -7   8       73.15       70.64      5.94 o 
   3  -7   8       48.65       46.84      5.14 o 
   4  -7   8       10.94       17.59      3.89 o 
   5  -7   8       27.88       30.84      4.97 o 
  -4  -6   8        0.58        2.06      2.51 o 
  -3  -6   8       10.88       12.78      3.19 o 
  -2  -6   8        3.02        4.51      1.47 o 
  -1  -6   8       28.23       32.01      2.07 o 
   0  -6   8       25.00       24.86      1.97 o 
   1  -6   8        4.34        5.19      1.25 o 
   2  -6   8        3.24        3.57      2.28 o 
   3  -6   8      109.85      110.62      7.60 o 
   4  -6   8        1.27       -0.08      1.90 o 
   5  -6   8       28.25       30.74      4.72 o 
  -4  -5   8        9.13       10.28      3.03 o 
  -3  -5   8        0.21       -0.91      1.73 o 
  -2  -5   8       25.75       25.71      2.34 o 
  -1  -5   8       31.37       30.91      2.11 o 
   0  -5   8       25.10       28.61      3.51 o 
   1  -5   8      141.62      145.14      4.27 o 
   2  -5   8       63.00       60.67      2.64 o 
   3  -5   8        2.47        2.62      2.21 o 
   4  -5   8        3.42        2.20      2.05 o 
   5  -5   8        2.23        2.95      1.80 o 
  -5  -4   8        0.99        0.90      2.04 o 
  -4  -4   8       24.88       19.79      3.61 o 
  -3  -4   8        9.73       11.36      1.94 o 
  -2  -4   8       58.78       57.72      3.41 o 
  -1  -4   8        2.14        2.86      1.62 o 
   0  -4   8        5.15        8.47      1.46 o 
   1  -4   8      127.05      124.55      7.24 o 
   2  -4   8       75.21       77.74      4.21 o 
   3  -4   8       23.61       25.78      3.59 o 
   4  -4   8        9.26        9.69      3.02 o 
   5  -4   8       15.16       13.32      2.66 o 
  -5  -3   8       14.78       19.44      3.48 o 
  -4  -3   8        4.28        6.09      1.96 o 
  -3  -3   8       94.69       88.98      4.36 o 
  -2  -3   8      130.99      125.89      4.75 o 
  -1  -3   8       11.40       12.88      2.94 o 
   0  -3   8       22.26       26.35      1.80 o 
   1  -3   8      206.19      187.72      5.31 o 
   2  -3   8       42.43       43.11      2.28 o 
   3  -3   8       22.92       20.05      3.85 o 
   4  -3   8       10.61       10.41      2.25 o 
   5  -3   8        3.47        2.00      1.62 o 
  -5  -2   8       85.96       79.39      4.76 o 
  -4  -2   8       22.68       25.74      2.57 o 
  -3  -2   8      170.59      172.62      5.76 o 
  -2  -2   8        5.76        4.91      1.43 o 
  -1  -2   8       14.52       13.34      1.07 o 
   0  -2   8      464.90      467.69      6.52 o 
   1  -2   8      227.86      219.34      8.13 o 
   2  -2   8       96.36       97.88      3.46 o 
   3  -2   8       57.18       61.87      5.53 o 
   4  -2   8        9.92       10.76      2.15 o 
   5  -2   8       13.60       11.67      2.37 o 
  -5  -1   8        0.45        2.98      1.50 o 
  -4  -1   8       36.86       38.63      2.89 o 
  -3  -1   8       27.68       29.35      2.32 o 
  -2  -1   8       51.59       57.59      2.93 o 
  -1  -1   8        0.18        0.50      1.73 o 
   0  -1   8       53.22       53.65      3.36 o 
   1  -1   8       53.34       54.27      4.30 o 
   2  -1   8       79.13       80.48      2.89 o 
   3  -1   8       50.18       56.12      2.61 o 
   4  -1   8        1.95        4.22      1.74 o 
   5  -1   8       17.11       18.87      2.70 o 
  -6   0   8       53.12       68.04      7.21 o 
  -5   0   8       22.63       21.54      3.98 o 
  -4   0   8        7.21        6.07      1.31 o 
  -3   0   8       72.93       71.20      3.28 o 
  -2   0   8       56.12       49.01      3.63 o 
  -1   0   8      257.65      243.92      6.60 o 
   0   0   8        8.49       10.72      2.83 o 
   1   0   8       31.37       32.14      2.52 o 
   2   0   8      454.19      470.40      7.90 o 
   3   0   8        1.29        1.75      1.11 o 
   4   0   8       60.26       64.56      4.46 o 
   5   0   8        1.74        0.48      1.43 o 
  -6   1   8        8.74        7.50      2.88 o 
  -5   1   8       15.75       15.32      3.60 o 
  -4   1   8       52.38       58.40      5.52 o 
  -3   1   8       57.63       56.68      2.62 o 
  -2   1   8        7.12        8.86      0.83 o 
  -1   1   8       39.23       35.21      3.67 o 
   0   1   8       48.12       55.44      4.79 o 
   1   1   8       91.45       89.96      3.29 o 
   2   1   8      190.89      193.29      6.11 o 
   3   1   8        8.99        8.39      1.58 o 
   4   1   8       26.91       29.38      3.07 o 
  -6   2   8        1.11        5.48      2.74 o 
  -5   2   8       11.27        7.93      2.88 o 
  -4   2   8      292.99      304.06     12.84 o 
  -3   2   8       14.24       13.66      3.06 o 
  -2   2   8        7.08        5.46      2.31 o 
  -1   2   8        0.41        1.57      1.08 o 
   0   2   8       41.26       45.88      4.67 o 
   1   2   8      900.68      857.70     20.24 o 
   2   2   8        0.40        4.36      1.64 o 
   3   2   8        0.41        1.06      1.24 o 
   4   2   8        6.48        8.76      2.17 o 
  -6   3   8        1.73        2.13      2.76 o 
  -5   3   8       14.12       13.71      3.30 o 
  -4   3   8       63.43       67.62      6.13 o 
  -3   3   8       53.35       61.79      5.57 o 
  -2   3   8       12.26       11.26      2.72 o 
  -1   3   8        2.97        9.94      3.05 o 
   0   3   8      211.84      210.49     10.00 o 
   1   3   8       14.31       15.52      3.05 o 
   2   3   8        9.70       10.49      2.95 o 
   3   3   8       12.67       10.84      1.78 o 
  -5   4   8       53.20       53.09      5.87 o 
  -4   4   8        0.02        1.27      1.99 o 
  -3   4   8        0.02       -1.33      2.08 o 
  -2   4   8       12.80       12.26      2.98 o 
  -1   4   8       32.94       37.93      4.56 o 
   0   4   8      100.30      103.13      9.86 o 
   1   4   8       36.66       33.96      4.30 o 
   2   4   8        0.06        3.88      2.54 o 
   3   4   8      124.11      135.19      9.08 o 
  -5   5   8       34.47       33.55      4.78 o 
  -4   5   8       12.54       11.62      3.15 o 
  -3   5   8        0.26       -2.60      2.27 o 
  -2   5   8        2.15        4.05      2.35 o 
  -1   5   8        0.03       -1.68      2.38 o 
   0   5   8       17.75       18.54      3.84 o 
   1   5   8        6.13        3.61      2.50 o 
   2   5   8       20.85       25.27      4.41 o 
  -5   6   8        0.20        3.63      2.43 o 
  -4   6   8        0.40        2.63      2.19 o 
  -3   6   8        2.72        2.84      2.27 o 
  -2   6   8       85.29       83.99      6.89 o 
  -1   6   8        0.02        0.31      2.44 o 
   0   6   8        5.38        4.27      1.92 o 
   1   6   8        4.15        8.44      3.30 o 
   2   6   8       99.53      112.34      8.95 o 
  -4   7   8        0.86        3.65      2.65 o 
  -3   7   8        0.00        1.28      2.39 o 
  -2   7   8       32.19       32.65      4.85 o 
  -1   7   8        8.32       10.03      3.31 o 
   0   7   8        1.06        4.08      3.14 o 
   1   7   8       18.34       25.65      4.65 o 
  -3   8   8        5.50        3.06      2.34 o 
  -2   8   8        0.62        2.77      2.60 o 
  -1   8   8        4.59        3.41      2.58 o 
  -1 -10   9       21.76       23.49      4.44 o 
   0 -10   9       14.25       15.71      3.99 o 
   1 -10   9       33.30       29.81      4.29 o 
   2 -10   9       39.78       31.96      4.70 o 
   3 -10   9        5.72       10.41      3.41 o 
  -2  -9   9       17.80       24.07      4.61 o 
  -1  -9   9        1.65        3.59      2.54 o 
   0  -9   9       20.53       21.63      2.63 o 
   1  -9   9        0.49        0.14      2.07 o 
   2  -9   9       15.14       12.64      3.25 o 
   3  -9   9        0.01        2.31      2.29 o 
   4  -9   9        7.14        9.63      3.50 o 
  -3  -8   9       10.67        9.48      3.52 o 
  -2  -8   9        0.23        3.37      2.83 o 
  -1  -8   9        6.47        8.23      2.89 o 
   0  -8   9        3.52        4.24      2.95 o 
   1  -8   9       63.20       48.50      5.06 o 
   2  -8   9       67.24       63.73      6.03 o 
   3  -8   9        0.03        1.00      1.91 o 
   4  -8   9        0.75        1.66      2.35 o 
  -3  -7   9        0.64        4.04      2.71 o 
  -2  -7   9        3.15        2.52      2.56 o 
  -1  -7   9        1.15        2.24      1.55 o 
   0  -7   9       26.74       32.99      3.92 o 
   1  -7   9       93.80       95.13      6.64 o 
   2  -7   9        0.02        4.82      2.34 o 
   3  -7   9       16.44       21.12      3.99 o 
   4  -7   9       34.89       36.13      5.14 o 
  -4  -6   9        6.61        5.16      2.47 o 
  -3  -6   9       36.48       39.16      5.02 o 
  -2  -6   9        1.01       -0.04      1.11 o 
  -1  -6   9       49.91       50.02      2.83 o 
   0  -6   9        7.58        7.41      1.35 o 
   1  -6   9       92.39       88.01      3.42 o 
   2  -6   9        1.45        1.17      1.98 o 
   3  -6   9        8.61        8.50      2.85 o 
   4  -6   9        0.47        2.31      2.67 o 
   5  -6   9        3.02        6.48      2.11 o 
  -4  -5   9        0.07        0.24      1.76 o 
  -3  -5   9       12.35       12.47      2.99 o 
  -2  -5   9       52.06       54.01      2.77 o 
  -1  -5   9       15.79       17.01      2.28 o 
   0  -5   9        1.79        1.46      1.41 o 
   1  -5   9        7.93        8.65      1.41 o 
   2  -5   9       38.91       35.09      2.28 o 
   3  -5   9      119.81      115.73      8.02 o 
   4  -5   9       12.18       13.70      2.51 o 
   5  -5   9       14.02       20.57      4.01 o 
  -5  -4   9        0.06        1.11      2.18 o 
  -4  -4   9        0.90        2.16      2.28 o 
  -3  -4   9        0.36        4.58      1.57 o 
  -2  -4   9       55.91       52.87      3.40 o 
  -1  -4   9       85.65       89.75      2.74 o 
   0  -4   9        2.69        2.45      1.04 o 
   1  -4   9        0.87        0.64      1.05 o 
   2  -4   9        9.19        9.58      2.07 o 
   3  -4   9      113.36      112.01      3.91 o 
   4  -4   9       12.92       13.96      2.43 o 
   5  -4   9       13.63       14.83      3.78 o 
  -5  -3   9        0.36       -2.34      1.35 o 
  -4  -3   9       49.15       53.42      3.77 o 
  -3  -3   9       52.78       50.82      3.39 o 
  -2  -3   9       68.64       66.62      5.80 o 
  -1  -3   9       12.07       10.81      2.24 o 
   0  -3   9      237.00      238.81      5.60 o 
   1  -3   9        0.21        1.96      1.31 o 
   2  -3   9      412.31      405.75      7.49 o 
   3  -3   9       94.53       84.30      4.83 o 
   4  -3   9        0.01        0.81      1.39 o 
   5  -3   9       32.73       30.13      3.32 o 
  -5  -2   9        0.42       -0.10      1.21 o 
  -4  -2   9      104.49      105.12      5.02 o 
  -3  -2   9       50.42       50.26      5.12 o 
  -2  -2   9      104.67      105.53      4.36 o 
  -1  -2   9        4.00        2.74      1.79 o 
   0  -2   9      193.26      144.62     34.30 o 
   1  -2   9       81.35       79.07      3.57 o 
   2  -2   9      102.63       96.61      3.66 o 
   3  -2   9       35.07       30.44      2.89 o 
   4  -2   9       22.12       23.74      2.85 o 
   5  -2   9        3.97        6.37      2.16 o 
  -5  -1   9       40.04       43.62      5.63 o 
  -4  -1   9       50.08       48.12      3.23 o 
  -3  -1   9       32.05       29.25      2.41 o 
  -2  -1   9      255.92      255.19      6.56 o 
  -1  -1   9       60.11       52.67      4.43 o 
   0  -1   9       37.06       44.74      4.08 o 
   1  -1   9      265.47      265.32      7.00 o 
   2  -1   9       16.96       21.03      2.46 o 
   3  -1   9        0.83        1.71      1.56 o 
   4  -1   9        2.72        3.36      1.78 o 
  -5   0   9       59.73       57.27      6.17 o 
  -4   0   9        0.07       -0.08      1.80 o 
  -3   0   9      192.96      199.14      8.22 o 
  -2   0   9       41.46       42.97      2.46 o 
  -1   0   9       69.04       72.51      5.30 o 
   0   0   9       24.76       23.90      3.49 o 
   1   0   9       13.57       15.38      2.86 o 
   2   0   9       55.09       51.72      2.95 o 
   3   0   9        3.33        2.64      1.74 o 
   4   0   9        0.01        0.92      1.68 o 
  -5   1   9        0.33        7.40      3.05 o 
  -4   1   9       14.71       11.91      2.88 o 
  -3   1   9      213.19      223.85     10.60 o 
  -2   1   9        3.53        2.27      0.73 o 
  -1   1   9       17.70       19.96      3.24 o 
   0   1   9        0.48       -2.14      2.24 o 
   1   1   9        1.28        4.37      1.73 o 
   2   1   9       13.56       10.08      1.81 o 
   3   1   9        0.04        1.37      1.19 o 
   4   1   9        0.89       -0.21      1.56 o 
  -5   2   9        1.97        3.54      2.55 o 
  -4   2   9      122.54      124.79      8.44 o 
  -3   2   9       91.27       93.20      6.94 o 
  -2   2   9        3.68        2.78      2.06 o 
  -1   2   9       23.80       24.58      3.64 o 
   0   2   9        3.37        7.91      2.64 o 
   1   2   9      350.51      331.69      8.84 o 
   2   2   9       46.31       50.40      3.55 o 
   3   2   9        0.22        2.76      1.32 o 
  -5   3   9       11.90        9.45      3.20 o 
  -4   3   9        6.28        5.02      2.57 o 
  -3   3   9       33.96       38.00      4.80 o 
  -2   3   9       10.17        9.75      2.68 o 
  -1   3   9      127.45      116.25      7.59 o 
   0   3   9        0.18        2.71      2.59 o 
   1   3   9      129.28      128.77      5.75 o 
   2   3   9       13.44       12.89      3.22 o 
   3   3   9        7.48       11.54      2.13 o 
  -5   4   9        0.72        4.91      2.51 o 
  -4   4   9       12.89       12.83      3.45 o 
  -3   4   9        2.92        5.62      2.58 o 
  -2   4   9      155.53      143.51      8.71 o 
  -1   4   9       35.62       36.35      4.72 o 
   0   4   9       43.68       46.28      5.62 o 
   1   4   9        0.83        1.33      1.82 o 
   2   4   9       32.42       28.85      4.43 o 
  -5   5   9        0.58        4.80      2.79 o 
  -4   5   9        2.70        9.50      3.22 o 
  -3   5   9        3.60        2.67      2.28 o 
  -2   5   9        6.86        3.89      2.66 o 
  -1   5   9       25.56       30.40      4.86 o 
   0   5   9        5.61        3.80      6.47 o 
   1   5   9        0.01        2.22      2.45 o 
   2   5   9       95.24      106.91      8.34 o 
  -4   6   9        0.02        0.03      2.17 o 
  -3   6   9       21.99       25.08      4.29 o 
  -2   6   9        5.39       10.11      3.28 o 
  -1   6   9        0.83        3.71      2.83 o 
   0   6   9        0.09       -0.51      1.64 o 
   1   6   9        0.00        1.80      5.88 o 
  -3   7   9        3.08        3.99      2.91 o 
  -2   7   9       12.45       16.14      3.70 o 
  -1   7   9        0.22        8.31      3.27 o 
   0 -10  10       35.15       43.31      5.78 o 
   1 -10  10        4.82        5.56      2.69 o 
   2 -10  10       44.12       35.34      5.04 o 
  -1  -9  10        1.86        1.69      2.19 o 
   0  -9  10       74.55       66.16      4.33 o 
   1  -9  10        5.33        1.69      2.03 o 
   2  -9  10       18.18       15.41      3.51 o 
   3  -9  10       13.11       12.76      3.70 o 
  -2  -8  10        5.03        7.63      3.24 o 
  -1  -8  10        0.48       -0.89      2.09 o 
   0  -8  10        0.01        4.23      2.44 o 
   1  -8  10        7.64        6.12      2.65 o 
   2  -8  10        2.15        1.52      2.25 o 
   3  -8  10       55.70       61.01      6.40 o 
   4  -8  10        5.76        8.69      3.05 o 
  -3  -7  10        5.34        9.63      3.41 o 
  -2  -7  10        0.09       -0.12      2.01 o 
  -1  -7  10        8.97        9.00      2.00 o 
   0  -7  10        0.47        2.45      2.22 o 
   1  -7  10       24.96       20.79      3.73 o 
   2  -7  10       31.32       31.02      4.57 o 
   3  -7  10       11.37       15.67      3.61 o 
   4  -7  10       23.99       28.89      4.99 o 
  -3  -6  10        0.00        1.77      2.52 o 
  -2  -6  10        5.85        7.20      1.74 o 
  -1  -6  10       11.36       13.86      1.69 o 
   0  -6  10       11.20        9.66      1.59 o 
   1  -6  10       10.83        8.69      2.87 o 
   2  -6  10       23.48       20.37      3.78 o 
   3  -6  10       19.94       24.14      4.08 o 
   4  -6  10       14.08       15.03      3.74 o 
  -4  -5  10        9.19       10.97      2.95 o 
  -3  -5  10        0.02        1.99      1.60 o 
  -2  -5  10       13.58       13.22      2.69 o 
  -1  -5  10       12.41       13.31      1.69 o 
   0  -5  10        0.14        1.09      1.06 o 
   1  -5  10        0.12        1.85      1.06 o 
   2  -5  10        0.69        2.02      2.42 o 
   3  -5  10       25.44       27.03      5.89 o 
   4  -5  10       47.36       48.19      4.10 o 
  -4  -4  10        0.09        1.58      1.44 o 
  -3  -4  10        0.00        2.07      1.94 o 
  -2  -4  10       33.52       33.75      2.79 o 
  -1  -4  10       50.90       52.47      4.53 o 
   0  -4  10       73.69       75.30      6.20 o 
   1  -4  10       83.61       84.20      3.14 o 
   2  -4  10       34.11       34.23      2.22 o 
   3  -4  10      107.20      119.84      8.80 o 
   4  -4  10        2.65        3.44      1.80 o 
  -4  -3  10        0.39        3.01      1.59 o 
  -3  -3  10        1.77        1.50      1.22 o 
  -2  -3  10       11.98       10.81      1.72 o 
  -1  -3  10       38.99       42.31      4.16 o 
   0  -3  10       43.21       22.09     15.84 o 
   1  -3  10      177.58      174.14      7.57 o 
   2  -3  10       14.53       14.48      1.66 o 
   3  -3  10      180.75      186.59      6.93 o 
   4  -3  10        0.24        1.81      1.77 o 
  -5  -2  10        7.57        8.12      3.05 o 
  -4  -2  10        3.26        5.30      1.63 o 
  -3  -2  10        5.89        5.30      1.85 o 
  -2  -2  10       64.60       59.06      3.41 o 
  -1  -2  10      148.26      142.47      7.59 o 
   0  -2  10       85.27       78.97      5.36 o 
   1  -2  10      113.57      110.14      4.45 o 
   2  -2  10      189.54      197.73      5.42 o 
   3  -2  10       56.65       59.07      4.13 o 
   4  -2  10        7.12        5.83      1.92 o 
  -5  -1  10       12.80       19.59      4.15 o 
  -4  -1  10        3.34        6.16      2.61 o 
  -3  -1  10       38.31       36.06      2.72 o 
  -2  -1  10        0.54        1.18      1.00 o 
  -1  -1  10      121.02      117.24      6.84 o 
   0  -1  10       38.28       37.15      3.87 o 
   1  -1  10        7.26        7.32      1.62 o 
   2  -1  10      310.68      318.92      7.28 o 
   3  -1  10        7.39        6.57      1.94 o 
   4  -1  10        0.67        5.06      2.03 o 
  -5   0  10        6.37        9.30      3.05 o 
  -4   0  10       61.29       61.06      6.23 o 
  -3   0  10       18.97       21.83      3.66 o 
  -2   0  10        1.30        0.78      0.94 o 
  -1   0  10       20.21       20.43      3.19 o 
   0   0  10        2.68        6.68      2.65 o 
   1   0  10      316.60      324.40     12.75 o 
   2   0  10        6.71        7.69      1.64 o 
   3   0  10        5.09        2.80      1.51 o 
   4   0  10       12.71       15.41      2.67 o 
  -5   1  10        1.60        5.30      3.16 o 
  -4   1  10        4.23        5.16      2.71 o 
  -3   1  10        0.16        0.20      2.15 o 
  -2   1  10        3.91        0.32      1.74 o 
  -1   1  10        1.41        2.19      1.80 o 
   0   1  10       41.48       44.07      4.85 o 
   1   1  10        8.27       10.48      2.01 o 
   2   1  10        1.48        4.27      1.40 o 
   3   1  10       15.43       13.42      2.47 o 
  -5   2  10       49.49       52.25      6.32 o 
  -4   2  10       25.99       30.63      4.68 o 
  -3   2  10       15.02       17.02      3.63 o 
  -2   2  10       21.09       23.65      3.64 o 
  -1   2  10       11.78       19.41      3.50 o 
   0   2  10       16.79       12.14      3.07 o 
   1   2  10        6.98        4.86      3.03 o 
   2   2  10        9.20        6.67      2.15 o 
   3   2  10       39.31       42.08      3.76 o 
  -5   3  10       27.66       28.33      4.86 o 
  -4   3  10        0.01        0.74      2.06 o 
  -3   3  10       56.99       60.56      6.05 o 
  -2   3  10       35.74       37.45      4.63 o 
  -1   3  10       65.93       65.70      6.10 o 
   0   3  10       21.99       23.01      4.34 o 
   1   3  10        1.24        5.99      3.27 o 
   2   3  10       34.33       27.52      3.97 o 
  -4   4  10        0.23        4.44      2.52 o 
  -3   4  10       31.39       24.30      4.02 o 
  -2   4  10        2.75        6.39      2.79 o 
  -1   4  10       36.47       42.46      5.27 o 
   0   4  10        2.59        2.92      2.93 o 
   1   4  10        1.59        1.89      3.20 o 
   2   4  10       53.88       51.36      5.85 o 
  -4   5  10       17.68       26.79      4.62 o 
  -3   5  10       30.56       23.09      4.18 o 
  -2   5  10        0.04       -0.41      2.16 o 
  -1   5  10        0.18        0.02      2.53 o 
   0   5  10       37.18       41.38      5.73 o 
   1   5  10       28.16       27.49      7.48 o 
  -3   6  10        1.82        1.97      2.63 o 
  -2   6  10        1.36        4.48      2.63 o 
  -1   6  10       16.20       17.20      4.12 o 
   0   6  10        0.45        0.86      2.91 o 
  -1  -9  11        1.37        2.17      2.31 o 
   0  -9  11       45.32       44.91      3.91 o 
   1  -9  11        2.69        0.80      2.06 o 
   2  -9  11        7.61        4.78      2.73 o 
  -2  -8  11       11.32       11.66      2.99 o 
  -1  -8  11       31.89       34.16      5.17 o 
   0  -8  11       29.59       28.27      4.21 o 
   1  -8  11       10.82        6.77      2.55 o 
   2  -8  11        0.89        2.11      2.57 o 
   3  -8  11        2.64       -0.39      2.20 o 
  -2  -7  11        9.01        6.82      2.61 o 
  -1  -7  11       51.88       59.95      4.06 o 
   0  -7  11        0.42        4.81      2.74 o 
   1  -7  11        0.12       -1.17      2.13 o 
   2  -7  11       18.83       21.70      4.04 o 
   3  -7  11        9.59       11.39      3.58 o 
  -3  -6  11        0.67        0.96      2.14 o 
  -2  -6  11       25.03       22.71      2.13 o 
  -1  -6  11       62.00       58.72      3.08 o 
   0  -6  11        9.40        8.92      2.98 o 
   1  -6  11        0.05        0.77      2.18 o 
   2  -6  11        0.02       -2.47      1.91 o 
   3  -6  11        7.44        6.34      4.77 o 
   4  -6  11        1.47       -0.16      1.57 o 
  -3  -5  11        1.18        1.76      1.43 o 
  -2  -5  11       40.47       35.17      3.77 o 
  -1  -5  11       49.78       53.68      2.96 o 
   0  -5  11       22.60       23.70      2.44 o 
   1  -5  11        0.52        0.61      0.86 o 
   2  -5  11       36.50       37.92      3.34 o 
   3  -5  11        6.11       10.38      2.80 o 
   4  -5  11        4.41        4.08      1.89 o 
  -4  -4  11        0.02        2.02      1.49 o 
  -3  -4  11        9.08        9.09      3.31 o 
  -2  -4  11       35.68       30.05      2.79 o 
  -1  -4  11        0.50        1.85      1.85 o 
   0  -4  11       40.61       45.57      4.61 o 
   1  -4  11       46.10       49.05      2.60 o 
   2  -4  11        7.14        8.29      1.46 o 
   3  -4  11        0.10        2.07      1.70 o 
   4  -4  11        0.02        0.43      2.18 o 
  -4  -3  11        4.44        5.01      1.71 o 
  -3  -3  11        0.80        1.35      1.30 o 
  -2  -3  11      220.64      223.58      7.12 o 
  -1  -3  11       70.56       68.62      5.55 o 
   0  -3  11        0.06       -1.25      1.82 o 
   1  -3  11       69.88       65.17      3.02 o 
   2  -3  11        7.00        6.51      1.47 o 
   3  -3  11        0.00        2.61      1.29 o 
   4  -3  11        8.15       10.31      2.32 o 
  -4  -2  11        0.51        0.38      1.84 o 
  -3  -2  11       10.94        9.53      1.61 o 
  -2  -2  11       20.63       17.70      2.04 o 
  -1  -2  11       88.65       79.97      6.07 o 
   0  -2  11      120.81      106.62      6.65 o 
   1  -2  11       76.18       74.71      3.85 o 
   2  -2  11       32.94       37.98      2.67 o 
   3  -2  11        2.11        3.29      1.75 o 
   4  -2  11       30.27       36.24      3.69 o 
  -4  -1  11        9.29        4.39      2.61 o 
  -3  -1  11      214.50      210.99     10.94 o 
  -2  -1  11       13.62       14.16      1.81 o 
  -1  -1  11       11.55        7.94      2.23 o 
   0  -1  11        3.50        5.11      1.35 o 
   1  -1  11       10.32       15.73      2.12 o 
   2  -1  11        6.93        7.05      1.74 o 
   3  -1  11        1.57        4.09      1.81 o 
  -4   0  11       18.75       15.48      3.76 o 
  -3   0  11      109.50      104.55      7.74 o 
  -2   0  11        0.41        3.93      2.33 o 
  -1   0  11       24.60       13.75      2.80 o 
   0   0  11       49.66       49.97      5.03 o 
   1   0  11      209.94      201.26      6.90 o 
   2   0  11       33.51       37.78      2.84 o 
   3   0  11        0.10        0.64      1.49 o 
  -4   1  11        0.56       -0.58      2.44 o 
  -3   1  11        2.15        4.96      2.70 o 
  -2   1  11       18.42       23.45      3.90 o 
  -1   1  11      160.81      131.29      8.26 o 
   0   1  11       37.82       39.03      4.83 o 
   1   1  11       35.79       35.74      4.93 o 
   2   1  11        9.35       13.07      4.13 o 
   3   1  11        5.15       10.19      3.76 o 
  -4   2  11       17.76       25.33      4.49 o 
  -3   2  11        8.02       11.61      3.41 o 
  -2   2  11       53.68       46.49      5.17 o 
  -1   2  11       43.17       49.98      5.45 o 
   0   2  11       67.35       74.33      6.76 o 
   1   2  11        0.00        2.28      2.43 o 
   2   2  11        0.21        3.92      2.97 o 
  -4   3  11       18.88       23.84      4.38 o 
  -3   3  11       20.70       28.05      4.61 o 
  -2   3  11       71.94       61.51      6.22 o 
  -1   3  11      146.90      150.47      9.43 o 
   0   3  11       26.56       31.86      5.23 o 
   1   3  11        4.47        9.17      3.21 o 
   2   3  11        0.71        6.12      3.97 o 
  -4   4  11       15.64       27.35      4.79 o 
  -3   4  11        9.78       10.75      3.32 o 
  -2   4  11       45.60       53.16      5.93 o 
  -1   4  11        9.41       12.65      3.60 o 
   0   4  11        0.38       -1.30      2.40 o 
   1   4  11        3.34       12.04      4.26 o 
  -3   5  11        6.24        9.15      3.14 o 
  -2   5  11       40.12       37.34      5.31 o 
  -1   5  11        0.19       -1.11      2.12 o 
   0   5  11        2.84        2.02      2.66 o 
  -1  -8  12        0.03        1.00      2.69 o 
   0  -8  12       10.43        8.39      3.08 o 
   1  -8  12        3.89        5.23      2.60 o 
   2  -8  12        1.16        1.09      2.51 o 
  -2  -7  12        3.16        4.48      2.64 o 
  -1  -7  12        9.01       10.38      2.27 o 
   0  -7  12       10.99       17.99      3.83 o 
   1  -7  12       14.59       15.74      3.67 o 
   2  -7  12        6.40       10.03      3.46 o 
   3  -7  12        2.92        3.88      3.59 o 
  -2  -6  12        5.20        6.58      2.31 o 
  -1  -6  12       16.38       18.71      2.01 o 
   0  -6  12        3.40        4.38      2.56 o 
   1  -6  12        5.03        8.18      3.47 o 
   2  -6  12        0.02        1.10      1.74 o 
   3  -6  12       52.20       50.90      4.22 o 
  -3  -5  12        6.71        7.65      2.66 o 
  -2  -5  12        0.98        1.96      1.56 o 
  -1  -5  12       11.51        9.95      1.56 o 
   0  -5  12       22.39       28.22      3.58 o 
   1  -5  12        0.17        2.74      1.45 o 
   2  -5  12        1.18        2.88      3.55 o 
   3  -5  12       80.95       72.50      4.91 o 
  -3  -4  12       12.04       15.55      2.34 o 
  -2  -4  12       20.46       19.80      2.47 o 
  -1  -4  12       10.57       10.61      2.71 o 
   0  -4  12        0.25        2.80      1.43 o 
   1  -4  12        4.93        5.52      1.22 o 
   2  -4  12       19.32       19.86      2.55 o 
   3  -4  12       90.91       98.28     14.61 o 
  -4  -3  12        2.97        0.55      2.35 o 
  -3  -3  12        7.35        8.62      1.84 o 
  -2  -3  12       11.69       14.66      2.13 o 
  -1  -3  12       20.47       13.20      2.94 o 
   0  -3  12       11.11       13.78      2.81 o 
   1  -3  12        8.70        8.64      1.41 o 
   2  -3  12      110.44      108.70      4.36 o 
   3  -3  12       23.20       34.15      3.50 o 
  -4  -2  12       37.05       38.62      5.48 o 
  -3  -2  12        1.59        3.67      2.56 o 
  -2  -2  12        6.36        6.05      1.55 o 
  -1  -2  12       48.33       43.84      4.91 o 
   0  -2  12       11.74        9.21      2.51 o 
   1  -2  12       28.17       28.82      2.65 o 
   2  -2  12        5.22        8.11      1.72 o 
   3  -2  12       44.69       48.37      3.22 o 
  -4  -1  12        3.00        5.52      2.83 o 
  -3  -1  12       30.47       29.63      4.46 o 
  -2  -1  12       13.39       11.09      3.01 o 
  -1  -1  12       16.36       14.00      2.71 o 
   0  -1  12        0.16       -0.25      1.91 o 
   1  -1  12        8.14        7.51      1.71 o 
   2  -1  12       39.67       47.41      3.19 o 
   3  -1  12       39.03       39.12      3.05 o 
  -4   0  12       19.81       20.09      4.06 o 
  -3   0  12        2.12        2.33      2.12 o 
  -2   0  12       22.02       23.24      4.05 o 
  -1   0  12        0.52       -3.15      2.34 o 
   0   0  12        7.56        7.68      2.95 o 
   1   0  12       19.98       26.50      2.85 o 
   2   0  12       21.26       20.13      2.75 o 
  -4   1  12        1.51       10.34      3.33 o 
  -3   1  12       24.61       24.86      4.44 o 
  -2   1  12        0.42       -2.16      2.10 o 
  -1   1  12       68.18       66.65      6.14 o 
   0   1  12       26.50       26.69      4.30 o 
   1   1  12       13.63       12.37      3.31 o 
   2   1  12       30.76       31.67      3.59 o 
  -4   2  12        0.01       -1.91      2.38 o 
  -3   2  12       15.00       18.73      4.21 o 
  -2   2  12        0.67        2.20      2.03 o 
  -1   2  12       28.26       27.92      4.58 o 
   0   2  12        0.05        4.15      2.89 o 
   1   2  12       10.70       16.99      3.99 o 
  -3   3  12       62.26       66.54      7.00 o 
  -2   3  12       33.92       35.19      5.13 o 
  -1   3  12        0.00        1.08      2.39 o 
   0   3  12       44.38       47.88      6.19 o 
   1   3  12        2.60        1.39      3.01 o 
  -2   4  12       10.46        8.38      2.85 o 
  -1   4  12        0.01        1.35      2.44 o 
  -1  -7  13       29.94       32.90      3.64 o 
   0  -7  13        5.28        3.70      2.58 o 
   1  -7  13        0.16        4.28      2.72 o 
  -1  -6  13       25.83       23.92      3.00 o 
   0  -6  13        0.00       -2.87      2.03 o 
   1  -6  13        0.99        4.54      2.76 o 
   2  -6  13        4.29        8.93      3.48 o 
  -2  -5  13       19.80       18.03      2.52 o 
  -1  -5  13        0.04        0.70      1.19 o 
   0  -5  13        3.16        5.40      2.86 o 
   1  -5  13       30.89       34.56      5.04 o 
   2  -5  13       32.89       37.22      7.13 o 
  -3  -4  13        2.58        4.80      2.71 o 
  -2  -4  13        7.87        9.15      1.94 o 
  -1  -4  13        4.94        4.16      2.31 o 
   0  -4  13       23.47       27.45      3.03 o 
   1  -4  13        1.37        5.85      3.20 o 
   2  -4  13       16.21       17.33      2.59 o 
  -3  -3  13       39.20       38.66      5.16 o 
  -2  -3  13        8.05        7.95      1.75 o 
  -1  -3  13        0.59        2.75      1.99 o 
   0  -3  13        6.73       12.26      2.92 o 
   1  -3  13       85.44       86.75     10.18 o 
   2  -3  13        8.40        5.91      1.97 o 
  -3  -2  13       50.33       45.98      5.76 o 
  -2  -2  13        0.94        2.25      2.17 o 
  -1  -2  13        5.52        3.99      2.35 o 
   0  -2  13       59.80       45.63      4.94 o 
   1  -2  13       48.89       51.60      3.11 o 
   2  -2  13        4.45        7.30      1.68 o 
  -3  -1  13        0.85       -1.12      2.08 o 
  -2  -1  13        2.12        2.82      2.14 o 
  -1  -1  13       32.46       27.10      4.29 o 
   0  -1  13       10.21        9.09      3.07 o 
   1  -1  13        4.56        5.42      1.78 o 
   2  -1  13        3.37        5.99      3.09 o 
  -3   0  13        0.29       -1.34      2.13 o 
  -2   0  13        2.37        5.40      2.69 o 
  -1   0  13        0.26        1.55      2.07 o 
   0   0  13        6.51        8.15      2.98 o 
   1   0  13        3.05        2.60      2.58 o 
  -3   1  13       11.99       19.67      4.30 o 
  -2   1  13       28.96       28.20      4.70 o 
  -1   1  13        5.23        7.87      2.83 o 
   0   1  13        6.01        5.20      2.42 o 
   1   1  13        3.08       10.30      3.56 o 
  -2   2  13       47.09       50.21      6.14 o 
  -1   2  13        1.50        5.29      2.98 o 
   0   2  13        0.00       -0.05      2.15 o 
  -1  -5  14       24.81       30.86      5.94 o 
   0  -5  14       26.87       26.77      4.85 o 
   1  -5  14        0.38       -2.40      2.61 o 
  -1  -4  14       10.66       14.06      2.29 o 
   0  -4  14        5.12        8.34      2.13 o 
   1  -4  14        0.49        0.81      2.72 o 
  -2  -3  14        0.91       -1.20      2.11 o 
  -1  -3  14        8.46       10.26      3.07 o 
   0  -3  14        3.96        3.71      2.33 o 
   1  -3  14        6.06        7.41      2.16 o 
  -2  -2  14       15.36       15.47      3.57 o 
  -1  -2  14        1.15        4.91      2.56 o 
   0  -2  14        6.33        3.92      2.44 o 
   1  -2  14       12.72       18.15      5.01 o 
  -2  -1  14        8.69        9.84      3.28 o 
  -1  -1  14       22.01       23.97      4.02 o 
   0  -1  14        3.88        2.01      2.28 o 
  -1   0  14        2.62        3.52      2.59 o 
   0   0  14        0.01        0.61      2.24 o 
                                                 
